# Supplementary material for: Hominin-specific regulatory elements selectively emerged in oligodendrocytes and are disrupted in autism patients
Source: Nat Commun. 2020 Jan 16;11:301. doi: 10.1038/s41467-019-14269-w (PMC6965079; doi:10.1038/s41467-019-14269-w)
Supplement: Supplementary file 5 — Supplementary Dataset 1 [file 41467_2019_14269_MOESM5_ESM.xlsx]

## Sheet: Donor information
Supplementary Data 1 - Donor information
Donor	Animal Code	Age	Sex	Cause of Death	Post-mortem delay	Source
Common marmoset 1	M09057	5 Years	Female	Euthanasia	NA	Biomedical Primate Research Centre
Common marmoset 2	M09101	5 years	Female	Euthanasia	NA	Biomedical Primate Research Centre
Common marmoset 3	M14041	8 Months	Male	Euthanasia	NA	Biomedical Primate Research Centre
