# Supplementary material for: Hominin-specific regulatory elements selectively emerged in oligodendrocytes and are disrupted in autism patients
Source: Nat Commun. 2020 Jan 16;11:301. doi: 10.1038/s41467-019-14269-w (PMC6965079; doi:10.1038/s41467-019-14269-w)
Supplement: Supplementary file 6 — Supplementary Dataset 2 [file 41467_2019_14269_MOESM6_ESM.xlsx]

## Sheet: Public data accessions
Supplementary Data 2 - Public data accessions
Data description	Portal	ID	Reference
H3K27ac ChiP in human, chimpanzee and macaque brains	Gene Expression Omnibus	GSE67978	Vermunt MW, et al., 2016
H3K27ac ChIP of human tissues	Gene Expression Omnibus	GSE16256	Roadmap Epigenomics Consortion RE, et al., 2015
Cell type specific H3K27ac ChIP	Synapse	﻿syn12034263	Kozlenkov A, et al., 2018
H3K27ac ChIP in autism patients & healthy controls	Synapse	﻿syn4587616	Sun W, et al., 2016
H3K27ac ChIP in Alzheimer patients & healthy controls	Gene Expression Omnibus	GSE102538	Marzi SJ, et al., 2018
Epigenome in human brain across developmental time	Synapse	syn17092080	Li M, et al., 2018
single-cell H3K27ac ChIP on (non)-neuronal cells in human brain	Synapse	syn5699145	Girdhar K, et al., 2017
H3K27ac ChIP of microglia	NCBI BioProject	PRJNA388724	Gosselin D, et al., 2017
H3K27ac ChIP of Astrocytes	ENCODE project	GSE29611	The ENCODE Project Consortium., et al 2012
Open Chromatin by DNAseI in Frontal Cortex	ENCODE project	GSE32970	The ENCODE Project Consortium., et al 2012
single-cell open chromatin by ACAT in Frontal Cortex	Gene Expression Omnibus	GSE97942	Lake BB, et al., 2018
RNA-seq across developmental time in human and macaque brains	NCBI BioProject	PRJNA448973	Zhu Y, et al, 2018
RNA-seq in adult brains of human, chimpanzee and macaque	Gene Expression Omnibus	GSE20352	Brawand D, et al., 2011
