# Supplementary material for: Hominin-specific regulatory elements selectively emerged in oligodendrocytes and are disrupted in autism patients
Source: Nat Commun. 2020 Jan 16;11:301. doi: 10.1038/s41467-019-14269-w (PMC6965079; doi:10.1038/s41467-019-14269-w)
Supplement: Supplementary file 7 — Supplementary Dataset 3 [file 41467_2019_14269_MOESM7_ESM.xlsx]

## Sheet: Sequence information
Supplementary Data 3 - Sequence information
Sample Name	Species	Tissue	Assay	Antibody	Replicate	Reference genome	Total reads	Uniquely mapped reads	Macs2 Peaks	FRiP Score	Geo accession number	Reanalysed form
Marmoset_Cerebellum_H3K27ac_1	Marmoset	Cerebellum	ChIP-sequencing	H3K27ac	1	calJac3	15777644	10343094	34070	0.2038	GSM3755466
Marmoset_Cerebellum_H3K27ac_2	Marmoset	Cerebellum	ChIP-sequencing	H3K27ac	2	calJac3	14070187	11174561	29346	0.1183	GSM3755467
Marmoset_Cerebellum_H3K27ac_3	Marmoset	Cerebellum	ChIP-sequencing	H3K27ac	3	calJac3	33948738	26626784	44723	0.2282	GSM3755468
Marmoset_PrefrontalCortex_H3K27ac_1	Marmoset	Prefrontal Cortex	ChIP-sequencing	H3K27ac	1	calJac3	36178201	20260326	37084	0.1001	GSM3755469
Marmoset_PrefrontalCortex_H3K27ac_2	Marmoset	Prefrontal Cortex	ChIP-sequencing	H3K27ac	2	calJac3	37292103	29385809	42138	0.1144	GSM3755470
Marmoset_PrefrontalCortex_H3K27ac_3	Marmoset	Prefrontal Cortex	ChIP-sequencing	H3K27ac	3	calJac3	39702004	29972436	21702	0.0466	GSM3755471
Marmoset_Cerebellum_H3K4me3_1	Marmoset	Cerebellum	ChIP-sequencing	H3K4me3	1	calJac3	11709320	8819213	22482	0.3182	GSM3755472
Marmoset_Cerebellum_H3K4me3_2	Marmoset	Cerebellum	ChIP-sequencing	H3K4me3	2	calJac3	11559319	6549852	16779	0.0875	GSM3755473
Marmoset_PrefrontalCortex_H3K4me3_1	Marmoset	Prefrontal Cortex	ChIP-sequencing	H3K4me3	1	calJac3	10485374	7781895	22491	0.2782	GSM3755474
Marmoset_PrefrontalCortex_H3K4me3_2	Marmoset	Prefrontal Cortex	ChIP-sequencing	H3K4me3	2	calJac3	16317000	12550519	22630	0.1935	GSM3755475
Marmoset_Cerebellum_Input	Marmoset	Cerebellum	ChIP-sequencing	Input	1	calJac3	23580385	15664518	NA	NA	GSM3755476
Marmoset_PrefrontalCortex_Input	Marmoset	Prefrontal Cortex	ChIP-sequencing	Input	1	calJac3	13937158	9813827	NA	NA	GSM3755477
Human_Cerebellum_H3K27ac_1	Human	Cerebellum	ChIP-sequencing	H3K27ac	1	hg38	36465551	24779401	48249	0.4106		GSM1119154
Human_Cerebellum_H3K27ac_2	Human	Cerebellum	ChIP-sequencing	H3K27ac	2	hg38	53639765	36788418	67289	0.512	GSM3755478
Human_Cerebellum_H3K27ac_3	Human	Cerebellum	ChIP-sequencing	H3K27ac	3	hg38	28994680	16915886	45083	0.3024		GSM1119212
Human_PrefrontalCortex_H3K27ac_1	Human	PrefrontalCortex	ChIP-sequencing	H3K27ac	1	hg38	22296757	17746904	44779	0.168		GSM1119166
Human_PrefrontalCortex_H3K27ac_2	Human	PrefrontalCortex	ChIP-sequencing	H3K27ac	2	hg38	28528907	23422310	59686	0.2564		GSM1660051
Human_PrefrontalCortex_H3K27ac_3	Human	PrefrontalCortex	ChIP-sequencing	H3K27ac	3	hg38	23196905	8931133	17006	0.0435		GSM1119220
Human_PrefrontalCortex_H3K4me3_1	Human	Occipital Pole	ChIP-sequencing	H3K4me3	1	hg38	12449161	8767170	27179	0.2927		GSM1821388
Macaque_Cerebellum_H3K27ac_1	Macaque	Cerebellum	ChIP-sequencing	H3K27ac	1	rheMac8	13705331	10950425	37594	0.227		GSM1660022
Macaque_Cerebellum_H3K27ac_2	Macaque	Cerebellum	ChIP-sequencing	H3K27ac	2	rheMac8	11990753	9522577	36151	0.221		GSM1660023
Macaque_Cerebellum_H3K27ac_3	Macaque	Cerebellum	ChIP-sequencing	H3K27ac	3	rheMac8	26944025	20540341	50249	0.303		GSM1660024
Macaque_PrefrontalCortex_H3K27ac_1	Macaque	Prefrontal Cortex	ChIP-sequencing	H3K27ac	1	rheMac8	19900219	15893436	41049	0.1448		GSM1660025
Macaque_PrefrontalCortex_H3K27ac_2	Macaque	Prefrontal Cortex	ChIP-sequencing	H3K27ac	2	rheMac8	15758242	11078753	22243	0.065		GSM1660026
Macaque_PrefrontalCortex_H3K27ac_3	Macaque	Prefrontal Cortex	ChIP-sequencing	H3K27ac	3	rheMac8	33575320	25560363	57282	0.1822		GSM1660027
Chimpanzee_Cerebellum_H3K27ac_1	Chimpanzee	Cerebellum	ChIP-sequencing	H3K27ac	1	panTro5	18920322	14297886	32485	0.1535		GSM1821400
Chimpanzee_Cerebellum_H3K27ac_2	Chimpanzee	Cerebellum	ChIP-sequencing	H3K27ac	2	panTro5	20162613	14884584	28761	0.1071		GSM1821401
Chimpanzee_PrefrontalCortex_H3K27ac_1	Chimpanzee	Prefrontal Cortex	ChIP-sequencing	H3K27ac	1	panTro5	20681368	15399838	34007	0.1821		GSM1821406
Chimpanzee_PrefrontalCortex_H3K27ac_2	Chimpanzee	Prefrontal Cortex	ChIP-sequencing	H3K27ac	2	panTro5	18618647	13779378	32708	0.1305		GSM1821407
Human_WhiteMatter_RNAseq_1	Human	White Matter	RNA-sequencing	NA	1	hg38	28732038	3767451	NA	NA	GSM3755479
Human_WhiteMatter_RNAseq_2	Human	White Matter	RNA-sequencing	NA	2	hg38	30303680	6245283	NA	NA	GSM3755480
Chimpanzee_WhiteMatter_RNAseq_1	Chimpanzee	White Matter	RNA-sequencing	NA	1	panTro5	28127951	4769441	NA	NA	GSM3755481
Chimpanzee_WhiteMatter_RNAseq_2	Chimpanzee	White Matter	RNA-sequencing	NA	2	panTro5	24391066	2705467	NA	NA	GSM3755482
Macaque_WhiteMatter_RNAseq_1	Macaque	White Matter	RNA-sequencing	NA	1	rheMac8	25830619	6449453	NA	NA	GSM3755483
Macaque_WhiteMatter_RNAseq_2	Macaque	White Matter	RNA-sequencing	NA	2	rheMac8	31487620	8848574	NA	NA	GSM3755484
Marmoset_WhiteMatter_RNAseq_1	Marmoset	White Matter	RNA-sequencing	NA	1	calJac3	40821726	11877598	NA	NA	GSM3755485
Marmoset_WhiteMatter_RNAseq_2	Marmoset	White Matter	RNA-sequencing	NA	2	calJac3	32793030	12568247	NA	NA	GSM3755486
Human_WhiteMatter_H3K27ac_1	Human	White Matter	ChIP-sequencing	H3K27ac	1	hg38	24175260	16939091	9023	0.0162	GSM4089120
Human_WhiteMatter_H3K27ac_2	Human	White Matter	ChIP-sequencing	H3K27ac	2	hg38	29035691	20433617	15745	0.0274	GSM4089121
Human_WhiteMatter_H3K27ac_3	Human	White Matter	ChIP-sequencing	H3K27ac	3	hg38	33993601	23967317	25707	0.048	GSM4089122
Chimpanzee_WhiteMatter_H3K27ac_1	Chimpanzee	White Matter	ChIP-sequencing	H3K27ac	4	panTro5	19312940	12817406	17487	0.0443	GSM4089123
Chimpanzee_WhiteMatter_H3K27ac_2	Chimpanzee	White Matter	ChIP-sequencing	H3K27ac	5	panTro5	32475765	22551091	29678	0.058	GSM4089124
Chimpanzee_WhiteMatter_H3K27ac_3	Chimpanzee	White Matter	ChIP-sequencing	H3K27ac	6	panTro5	31771720	22187212	36734	0.1044	GSM4089125
Macaque_WhiteMatter_H3K27ac_1	Macaque	White Matter	ChIP-sequencing	H3K27ac	7	rheMac8	28674986	19287171	12770	0.0227	GSM4089126
Macaque_WhiteMatter_H3K27ac_2	Macaque	White Matter	ChIP-sequencing	H3K27ac	8	rheMac8	30919268	20450752	19870	0.0342	GSM4089127
Macaque_WhiteMatter_H3K27ac_3	Macaque	White Matter	ChIP-sequencing	H3K27ac	9	rheMac8	28126109	18576681	19614	0.0383	GSM4089128
Marmoset_WhiteMatter_H3K27ac_1	Marmoset	White Matter	ChIP-sequencing	H3K27ac	10	calJac3	30562459	21812606	33424	0.0798	GSM4089129
Marmoset_WhiteMatter_H3K27ac_2	Marmoset	White Matter	ChIP-sequencing	H3K27ac	11	calJac3	36960153	26191125	41844	0.0988	GSM4089130
Marmoset_WhiteMatter_H3K27ac_3	Marmoset	White Matter	ChIP-sequencing	H3K27ac	12	calJac3	30362933	21069387	35328	0.1021	GSM4089131
Human_PrefrontalCortex_NeuNnegative_ATAC_1	Human	Prefrontal Cortex	ATAC-sequencing	NA	1	hg38	37184630	24752514	28125	0.0743	GSM4089132
Human_PrefrontalCortex_NeuNpositive_ATAC_1	Human	Prefrontal Cortex	ATAC-sequencing	NA	1	hg38	67188052	35797922	91492	0.1921	GSM4089133
Human_PrefrontalCortex_NeuNnegative_ATAC_2	Human	Prefrontal Cortex	ATAC-sequencing	NA	2	hg38	31182598	18312781	35805	0.1065	GSM4089134
Human_PrefrontalCortex_NeuNpositive_ATAC_2	Human	Prefrontal Cortex	ATAC-sequencing	NA	2	hg38	52090464	19037363	13754	0.0252	GSM4089135
Chimpanzee_PrefrontalCortex_NeuNnegative_ATAC_4	Chimpanzee	Prefrontal Cortex	ATAC-sequencing	NA	4	panTro5	38781601	22826404	47653	0.1866	GSM4089136
Chimpanzee_PrefrontalCortex_NeuNpositive_ATAC_4	Chimpanzee	Prefrontal Cortex	ATAC-sequencing	NA	4	panTro5	27450839	10708886	28157	0.0684	GSM4089137
Chimpanzee_PrefrontalCortex_NeuNnegative_ATAC_5	Chimpanzee	Prefrontal Cortex	ATAC-sequencing	NA	5	panTro5	41285772	19642867	32168	0.1416	GSM4089138
Chimpanzee_PrefrontalCortex_NeuNpositive_ATAC_5	Chimpanzee	Prefrontal Cortex	ATAC-sequencing	NA	5	panTro5	31190732	12059991	27347	0.0911	GSM4089139
Macaque_PrefrontalCortex_NeuNnegative_ATAC_2	Macaque	Prefrontal Cortex	ATAC-sequencing	NA	2	rheMac8	22572579	4773206	26011	0.1732	GSM4089140
Macaque_PrefrontalCortex_NeuNpositive_ATAC_2	Macaque	Prefrontal Cortex	ATAC-sequencing	NA	2	rheMac8	28217173	12091448	52525	0.2419	GSM4089141
Macaque_PrefrontalCortex_NeuNnegative_ATAC_3	Macaque	Prefrontal Cortex	ATAC-sequencing	NA	3	rheMac8	28151278	11809410	46906	0.3267	GSM4089142
Macaque_PrefrontalCortex_NeuNpositive_ATAC_3	Macaque	Prefrontal Cortex	ATAC-sequencing	NA	3	rheMac8	26071130	16795833	90754	0.3051	GSM4089143
Marmoset_PrefrontalCortex_NeuNnegative_ATAC_1	Marmoset	Prefrontal Cortex	ATAC-sequencing	NA	1	calJac3	30612892	16319082	23090	0.0686	GSM4089144
Marmoset_PrefrontalCortex_NeuNpositive_ATAC_1	Marmoset	Prefrontal Cortex	ATAC-sequencing	NA	1	calJac3	19006548	10349562	5844	0.0127	GSM4089145
Marmoset_PrefrontalCortex_NeuNnegative_ATAC_2	Marmoset	Prefrontal Cortex	ATAC-sequencing	NA	2	calJac3	21928305	4786839	8057	0.0383	GSM4089146
Marmoset_PrefrontalCortex_NeuNpositive_ATAC_2	Marmoset	Prefrontal Cortex	ATAC-sequencing	NA	2	calJac3	25673925	13881479	26079	0.0598	GSM4089147
