# Supplementary material for: Hominin-specific regulatory elements selectively emerged in oligodendrocytes and are disrupted in autism patients
Source: Nat Commun. 2020 Jan 16;11:301. doi: 10.1038/s41467-019-14269-w (PMC6965079; doi:10.1038/s41467-019-14269-w)
Supplement: Supplementary file 8 — Supplementary Dataset 4 [file 41467_2019_14269_MOESM8_ESM.xlsx]

## Sheet: Primate NR-list
Supplementary Data 4 - Non-redundant list of primate brain H3K27ac regulatory elements (N = 37308)
	Human (hg38)			Chimpanzee (panTro5)			Macaque (rheMac8)			Marmoset (calJac3)
enriched region	chrom	start	stop	chrom	start	stop	chrom	start	stop	chrom	start	stop
chr10_100229375_hg38	chr10	100227857	100230893	chr10	101665909	101668909	chr9	95799589	95802610	chr12	87485781	87488703
chr10_100286413_hg38	chr10	100284692	100288134	chr10	101716582	101720019	chr9	95855861	95859295	chr12	87557736	87561313
chr10_100341049_hg38	chr10	100338839	100343260	chr10	101770729	101775142	chr9	95913024	95917416	chr12	87613920	87618159
chr10_100348653_hg38	chr10	100344654	100352652	chr10	101776533	101784579	chr9	95922768	95930406	chr12	87627020	87635122
chr10_100519659_hg38	chr10	100518208	100521110	chr10	101953008	101955931	chr9	96097640	96101260	chr12	87781019	87783560
chr10_100530115_hg38	chr10	100528517	100531713	chr10	101963222	101966406	chr9	96108550	96111746	chr12	87791697	87794307
chr10_100535959_hg38	chr10	100534585	100537334	chr10	101969274	101972027	chr9	96114944	96117697	chr12	87797211	87800103
chr10_10055460_hg38	chr10	10052059	10058862	chr10	10330816	10337624	chr9	10099807	10106739	chr7	8411871	8420257
chr10_100576078_hg38	chr10	100575046	100577111	chr10	102009665	102011745	chr9	96155325	96157390	chr12	87840787	87843093
chr10_100779898_hg38	chr10	100777662	100782134	chr10	102211885	102216349	chr9	96403110	96407543	chr12	88048451	88052825
chr10_100882530_hg38	chr10	100880939	100884122	chr10	102313052	102316238	chr9	96530508	96533973	chr12	88156659	88159995
chr10_100913016_hg38	chr10	100911361	100914672	chr10	102343456	102346767	chr9	96563127	96566415	chr12	88187009	88190301
chr10_100969702_hg38	chr10	100968415	100970989	chr10	102406167	102408793	chr9	96618948	96621489	chr12	88256148	88258995
chr10_101009845_hg38	chr10	101005315	101014375	chr10	102443129	102452207	chr9	96657688	96666961	chr12	88298478	88308065
chr10_101031757_hg38	chr10	101027989	101035525	chr10	102465817	102473364	chr9	96681013	96687550	chr12	88321760	88328476
chr10_101060741_hg38	chr10	101059040	101062443	chr10	102496909	102500308	chr9	96710905	96714312	chr12	88356975	88359547
chr10_101304577_hg38	chr10	101302597	101306557	chr10	102746990	102750946	chr9	96962698	96966622	chr12	88604732	88608871
chr10_101319878_hg38	chr10	101318801	101320956	chr10	102769666	102771817	chr9	96978689	96980846	chr12	88621988	88624325
chr10_101331210_hg38	chr10	101329698	101332722	chr10	102780606	102783624	chr9	96989589	96992631	chr12	88633219	88636545
chr10_101354025_hg38	chr10	101352256	101355794	chr10	102803061	102806603	chr9	97013932	97017611	chr12	88657963	88661261
chr10_101400630_hg38	chr10	101399582	101401678	chr10	102848912	102851010	chr9	97061121	97063205	chr12	88701073	88703118
chr10_101481990_hg38	chr10	101480120	101483860	chr10	102929933	102933624	chr9	97143179	97146114	chr12	88790298	88793228
chr10_101485891_hg38	chr10	101484351	101487432	chr10	102934115	102937197	chr9	97146608	97149691	chr12	88793721	88796799
chr10_101526150_hg38	chr10	101524812	101527489	chr10	102973612	102976477	chr9	97185843	97188714	chr12	88828556	88831440
chr10_101566588_hg38	chr10	101565557	101567620	chr10	103014543	103016623	chr9	97228354	97230683	chr12	88874684	88876676
chr10_101587765_hg38	chr10	101586536	101588995	chr10	103035434	103037902	chr9	97250273	97252727	chr12	88897730	88900347
chr10_101614095_hg38	chr10	101610479	101617711	chr10	103059487	103066694	chr9	97274630	97281839	chr12	88923197	88930203
chr10_101639461_hg38	chr10	101638100	101640822	chr10	103087237	103089962	chr9	97305100	97308125	chr12	88951671	88953817
chr10_101694438_hg38	chr10	101692060	101696816	chr10	103141222	103145986	chr9	97360776	97365882	chr12	89003609	89008322
chr10_101783292_hg38	chr10	101782036	101784548	chr10	103231930	103234439	chr9	97456443	97458924	chr12	89093269	89095701
chr10_101818549_hg38	chr10	101816373	101820726	chr10	103266233	103270550	chr9	97492255	97496379	chr12	89127127	89132008
chr10_101830284_hg38	chr10	101828365	101832204	chr10	103278177	103282020	chr9	97504311	97508174	chr12	89140815	89144691
chr10_101880286_hg38	chr10	101879233	101881340	chr10	103330628	103332733	chr9	97560710	97562813	chr12	89212049	89213834
chr10_101888983_hg38	chr10	101887396	101890570	chr10	103338819	103342002	chr9	97569436	97572618	chr12	89219591	89222739
chr10_101915393_hg38	chr10	101913940	101916847	chr10	103365564	103368475	chr9	97598322	97600901	chr12	89247069	89249545
chr10_101919831_hg38	chr10	101918427	101921235	chr10	103370075	103372886	chr9	97602469	97605260	chr12	89251380	89254155
chr10_101960704_hg38	chr10	101958200	101963208	chr10	103409968	103414964	chr9	97643661	97648694	chr12	89288773	89293275
chr10_101966843_hg38	chr10	101965018	101968668	chr10	103416768	103420606	chr9	97649640	97653285	chr12	89294131	89298287
chr10_102066306_hg38	chr10	102063681	102068932	chr10	103517397	103522668	chr9	97759504	97764780	chr12	89388434	89394225
chr10_10209622_hg38	chr10	10208414	10210831	chr10	10487064	10489478	chr9	10246858	10249280	chr7	8599950	8602031
chr10_102117613_hg38	chr10	102112264	102122962	chr10	103565562	103576277	chr9	97811220	97821950	chr12	89431909	89443457
chr10_102133293_hg38	chr10	102131979	102134607	chr10	103586880	103589510	chr9	97837121	97839757	chr12	89460398	89462975
chr10_102226301_hg38	chr10	102224895	102227707	chr10	103679254	103682064	chr9	97933830	97936653	chr12	89596078	89598715
chr10_102231030_hg38	chr10	102229656	102232404	chr10	103684010	103686760	chr9	97938577	97941314	chr12	89600639	89603399
chr10_102245571_hg38	chr10	102243923	102247220	chr10	103698261	103701559	chr9	97953382	97956970	chr12	89614858	89618053
chr10_102280790_hg38	chr10	102279751	102281829	chr10	103734115	103736187	chr9	97989257	97991306	chr12	89650305	89652346
chr10_102291711_hg38	chr10	102290535	102292888	chr10	103744575	103746915	chr9	98001070	98003611	chr12	89661171	89663698
chr10_102314424_hg38	chr10	102312508	102316341	chr10	103766560	103770372	chr9	98022683	98026463	chr12	89681538	89685465
chr10_102334461_hg38	chr10	102332695	102336228	chr10	103786764	103790314	chr9	98043601	98047205	chr12	89700581	89703646
chr10_102348353_hg38	chr10	102345838	102350869	chr10	103799915	103804946	chr9	98057667	98061704	chr12	89713550	89717722
chr10_102353015_hg38	chr10	102351584	102354447	chr10	103805670	103808533	chr9	98062414	98065279	chr12	89718585	89721483
chr10_102385131_hg38	chr10	102383934	102386328	chr10	103837975	103840360	chr9	98094439	98097213	chr12	89750223	89752542
chr10_102420639_hg38	chr10	102417373	102423905	chr10	103871346	103877859	chr9	98133601	98140145	chr12	89799152	89805660
chr10_102432516_hg38	chr10	102431035	102433998	chr10	103885052	103888010	chr9	98148574	98151871	chr12	89811836	89814584
chr10_102450668_hg38	chr10	102448785	102452552	chr10	103902845	103906589	chr9	98164705	98168012	chr12	89828935	89832730
chr10_102476301_hg38	chr10	102474673	102477930	chr10	103928781	103932039	chr9	98190787	98194074	chr12	89858080	89861128
chr10_102485197_hg38	chr10	102483876	102486518	chr10	103937970	103940613	chr9	98200036	98202679	chr12	89867365	89870120
chr10_102493115_hg38	chr10	102491196	102495034	chr10	103945464	103949004	chr9	98207614	98211085	chr12	89876914	89880039
chr10_102504133_hg38	chr10	102500015	102508252	chr10	103953996	103962237	chr9	98216448	98224454	chr12	89884872	89893035
chr10_102548380_hg38	chr10	102545269	102551492	chr10	103999219	104005461	chr9	98262058	98268319	chr12	89935124	89940155
chr10_102592905_hg38	chr10	102591261	102594549	chr10	104045527	104048821	chr9	98311741	98315015	chr12	89975424	89978454
chr10_102600140_hg38	chr10	102595121	102605160	chr10	104049392	104059436	chr9	98315592	98325917	chr12	89979049	89989114
chr10_102613148_hg38	chr10	102611234	102615063	chr10	104065514	104069312	chr9	98332047	98335867	chr12	89996888	90000392
chr10_102624581_hg38	chr10	102623114	102626049	chr10	104077360	104080295	chr9	98344063	98346960	chr12	90008852	90011536
chr10_102647089_hg38	chr10	102641570	102652609	chr10	104095577	104106601	chr9	98362982	98374394	chr12	90027806	90039221
chr10_102669351_hg38	chr10	102667413	102671289	chr10	104121262	104125142	chr9	98389518	98393509	chr12	90055842	90059922
chr10_102676411_hg38	chr10	102672815	102680007	chr10	104126676	104133877	chr9	98395030	98402209	chr12	90062553	90070254
chr10_102714371_hg38	chr10	102712725	102716017	chr10	104164484	104167787	chr9	98443505	98446796	chr12	90103160	90106764
chr10_102718524_hg38	chr10	102717502	102719547	chr10	104169267	104171308	chr9	98448269	98450625	chr12	90107614	90109694
chr10_102729309_hg38	chr10	102727826	102730793	chr10	104179585	104182553	chr9	98459278	98462561	chr12	90116605	90119506
chr10_102743924_hg38	chr10	102742322	102745526	chr10	104194088	104197275	chr9	98473196	98476636	chr12	90131730	90134928
chr10_102753270_hg38	chr10	102751937	102754604	chr10	104203689	104206352	chr9	98483605	98486254	chr12	90139773	90142450
chr10_102776123_hg38	chr10	102773305	102778941	chr10	104224795	104230430	chr9	98505088	98510701	chr12	90162608	90169352
chr10_102854152_hg38	chr10	102852900	102855405	chr10	104307633	104310132	chr9	98595794	98599055	chr12	90244943	90248615
chr10_102869625_hg38	chr10	102868161	102871089	chr10	104322869	104325740	chr9	98611694	98614594	chr12	90262732	90265574
chr10_102918866_hg38	chr10	102916276	102921456	chr10	104377066	104382244	chr9	98665192	98670363	chr12	90314503	90319196
chr10_10294486_hg38	chr10	10291603	10297369	chr10	10569513	10575280	chr9	10332172	10338027	chr7	8673928	8680010
chr10_103041851_hg38	chr10	103040741	103042961	chr10	104518527	104520747	chr9	98794277	98796886	chr12	90438907	90440455
chr10_103054604_hg38	chr10	103052962	103056247	chr10	104530758	104534047	chr9	98807568	98810841	chr12	90449812	90453186
chr10_10307782_hg38	chr10	10306230	10309334	chr10	10584145	10587250	chr9	10347512	10350572	chr7	8690034	8692790
chr10_103082688_hg38	chr10	103080156	103085221	chr10	104557633	104562701	chr9	98835925	98840970	chr12	90478791	90484172
chr10_103153513_hg38	chr10	103152050	103154976	chr10	104626929	104629856	chr9	98907991	98910885	chr12	90560828	90563999
chr10_103192320_hg38	chr10	103189781	103194860	chr10	104669524	104674594	chr9	98946884	98951996	chr12	90607753	90612029
chr10_103241532_hg38	chr10	103240251	103242814	chr10	104722430	104724995	chr9	99051005	99053575	chr12	90645725	90647953
chr10_103277943_hg38	chr10	103272469	103283418	chr10	104756070	104767000	chr9	99082516	99091956	chr12	90685577	90696554
chr10_103368182_hg38	chr10	103366399	103369966	chr10	104850679	104853663	chr9	99171203	99174830	chr12	90781707	90784608
chr10_103441579_hg38	chr10	103439539	103443620	chr10	104922490	104926575	chr9	99253602	99257691	chr12	90865204	90869395
chr10_103450994_hg38	chr10	103448600	103453389	chr10	104931590	104936394	chr9	99262898	99267713	chr12	90874951	90879711
chr10_103458601_hg38	chr10	103456703	103460499	chr10	104939708	104943520	chr9	99271518	99275319	chr12	90883251	90886997
chr10_10346674_hg38	chr10	10345379	10347969	chr10	10623423	10626016	chr9	10387272	10389724	chr7	8731650	8734864
chr10_103550958_hg38	chr10	103540821	103561095	chr10	105024393	105044638	chr9	99358688	99378838	chr12	90965322	90987370
chr10_103582377_hg38	chr10	103581377	103583377	chr10	105064955	105066955	chr9	99399136	99401176	chr12	91014172	91016121
chr10_103600489_hg38	chr10	103599438	103601541	chr10	105087694	105089798	chr9	99417768	99419862	chr12	91033513	91035551
chr10_103620723_hg38	chr10	103617539	103623908	chr10	105106342	105112710	chr9	99433596	99439970	chr12	91049135	91055477
chr10_103626483_hg38	chr10	103624752	103628214	chr10	105113554	105117024	chr9	99440814	99444244	chr12	91056329	91059751
chr10_1036327_hg38	chr10	1034483	1038172	chr10	1108978	1112737	chr9	921784	924267	chr7	184318	188225
chr10_103652814_hg38	chr10	103650497	103655131	chr10	105139318	105143982	chr9	99467501	99472159	chr12	91085492	91090116
chr10_10368468_hg38	chr10	10365909	10371028	chr10	10643905	10649038	chr9	10406232	10411360	chr7	8754447	8759346
chr10_103698653_hg38	chr10	103695348	103701959	chr10	105183855	105190016	chr9	99512293	99518486	chr12	91133258	91139445
chr10_103706163_hg38	chr10	103702131	103710196	chr10	105190214	105198286	chr9	99518663	99526737	chr12	91139445	91146400
chr10_103718094_hg38	chr10	103713999	103722190	chr10	105202082	105210262	chr9	99530525	99538679	chr12	91150681	91159159
chr10_103772495_hg38	chr10	103771417	103773573	chr10	105259441	105261603	chr9	99586080	99588192	chr12	91214442	91216491
chr10_103803816_hg38	chr10	103802816	103804816	chr10	105290854	105292847	chr9	99617054	99619045	chr12	91250294	91251867
chr10_103844203_hg38	chr10	103842604	103845803	chr10	105330931	105334127	chr9	99655641	99658831	chr12	91292127	91295838
chr10_103854397_hg38	chr10	103851284	103857510	chr10	105339601	105345834	chr9	99664311	99670596	chr12	91301715	91307889
chr10_103872630_hg38	chr10	103871378	103873882	chr10	105359727	105362266	chr9	99691003	99693548	chr12	91327329	91329840
chr10_103881272_hg38	chr10	103878623	103883921	chr10	105366994	105372317	chr9	99698195	99703550	chr12	91334623	91339648
chr10_103888833_hg38	chr10	103887830	103889836	chr10	105376220	105378216	chr9	99707765	99709787	chr12	91344156	91346146
chr10_103912038_hg38	chr10	103910357	103913720	chr10	105398589	105401958	chr9	99730494	99733947	chr12	91373558	91377128
chr10_103917441_hg38	chr10	103915002	103919881	chr10	105403217	105408130	chr9	99735106	99739927	chr12	91378378	91384189
chr10_103936165_hg38	chr10	103935161	103937170	chr10	105423432	105425453	chr9	99754969	99756966	chr12	91399132	91401143
chr10_103967418_hg38	chr10	103963855	103970982	chr10	105452118	105459242	chr9	99782805	99789958	chr12	91428983	91435021
chr10_104033801_hg38	chr10	104031499	104036103	chr10	105524056	105528731	chr9	99850350	99854868	chr12	91494446	91498602
chr10_104121793_hg38	chr10	104120048	104123538	chr10	105613044	105616526	chr9	99940335	99943710	chr12	91591350	91594563
chr10_104146023_hg38	chr10	104143301	104148746	chr10	105636340	105641780	chr9	99963726	99969463	chr12	91612312	91617571
chr10_104232378_hg38	chr10	104230961	104233795	chr10	105723601	105726423	chr9	100056646	100059730	chr12	91698042	91701095
chr10_104243253_hg38	chr10	104242249	104244258	chr10	105734873	105736874	chr9	100068173	100070191	chr12	91707332	91709323
chr10_104255219_hg38	chr10	104252883	104257555	chr10	105745553	105750208	chr9	100078155	100082852	chr12	91720324	91725253
chr10_104262417_hg38	chr10	104261203	104263631	chr10	105753853	105756278	chr9	100086483	100088923	chr12	91729097	91731742
chr10_104275130_hg38	chr10	104274122	104276138	chr10	105766707	105768723	chr9	100099047	100101061	chr12	91741375	91743475
chr10_104300790_hg38	chr10	104299502	104302079	chr10	105792097	105794677	chr9	100123434	100126025	chr12	91765168	91767738
chr10_104338037_hg38	chr10	104335676	104340399	chr10	105825799	105830497	chr9	100158664	100163326	chr12	91800267	91804686
chr10_1044051_hg38	chr10	1042641	1045462	chr10	1116880	1119715	chr9	928958	932038	chr7	192733	196201
chr10_104522454_hg38	chr10	104521034	104523875	chr10	106019662	106022491	chr9	100354710	100357512	chr12	92017109	92020064
chr10_104641337_hg38	chr10	104638373	104644302	chr10	106134656	106140590	chr9	100464603	100470473	chr12	92151999	92157845
chr10_104688633_hg38	chr10	104687294	104689972	chr10	106191700	106194371	chr9	100513764	100516476	chr12	92204508	92207260
chr10_104895892_hg38	chr10	104894202	104897583	chr10	106397191	106400568	chr9	100712504	100715878	chr12	92398723	92402084
chr10_105138625_hg38	chr10	105137387	105139864	chr10	106639942	106642425	chr9	100946554	100949379	chr12	92641365	92643840
chr10_105154136_hg38	chr10	105152643	105155630	chr10	106655212	106658208	chr9	100962210	100965236	chr12	92657281	92659907
chr10_10517686_hg38	chr10	10516047	10519325	chr10	10799716	10802989	chr9	10555636	10558919	chr7	8896410	8900192
chr10_10537338_hg38	chr10	10535762	10538914	chr10	10819429	10822580	chr9	10575362	10578537	chr7	8917033	8920109
chr10_1056732_hg38	chr10	1054842	1058622	chr10	1128512	1132321	chr9	940107	943889	chr7	204234	208665
chr10_10595627_hg38	chr10	10594231	10597024	chr10	10876916	10879709	chr9	10632665	10635493	chr7	8978665	8981444
chr10_10645126_hg38	chr10	10642085	10648167	chr10	10924653	10930736	chr9	10680161	10686303	chr7	9029872	9035455
chr10_106513791_hg38	chr10	106511959	106515623	chr10	108022753	108026415	chr9	102677873	102681324	chr12	94029290	94032989
chr10_10666511_hg38	chr10	10665277	10667745	chr10	10941763	10943914	chr9	10697901	10700013	chr7	9048290	9050379
chr10_106671804_hg38	chr10	106670370	106673239	chr10	108181130	108184007	chr9	102518682	102521610	chr12	94194286	94197885
chr10_106771030_hg38	chr10	106769878	106772182	chr10	108303763	108306068	chr9	102420429	102422739	chr12	94295982	94298621
chr10_106864355_hg38	chr10	106863238	106865472	chr10	108394205	108396460	chr9	102324612	102326838	chr12	94383043	94385183
chr10_106911574_hg38	chr10	106910374	106912775	chr10	108441757	108444173	chr9	102277076	102279136	chr12	94429283	94431244
chr10_106957968_hg38	chr10	106954100	106961836	chr10	108485505	108493246	chr9	102228946	102236575	chr12	94481123	94488798
chr10_107071300_hg38	chr10	107068451	107074150	chr10	108600046	108605734	chr9	102119984	102125643	chr12	94599194	94605544
chr10_107079961_hg38	chr10	107078725	107081197	chr10	108610310	108612785	chr9	102112950	102115417	chr12	94610253	94612390
chr10_107127500_hg38	chr10	107126006	107128995	chr10	108657849	108660843	chr9	102064531	102067514	chr12	94664881	94667854
chr10_107160471_hg38	chr10	107154803	107166140	chr10	108686681	108698038	chr9	102026571	102037988	chr12	94696441	94709006
chr10_107438112_hg38	chr10	107437046	107439178	chr10	108970512	108972642	chr9	101751757	101753865	chr12	94987511	94988664
chr10_107489887_hg38	chr10	107487245	107492530	chr10	109019343	109024626	chr9	101703350	101708624	chr12	95031342	95036372
chr10_10775591_hg38	chr10	10773270	10777913	chr10	11052217	11056852	chr9	10800519	10805500	chr7	9148938	9154001
chr10_107767520_hg38	chr10	107765868	107769172	chr10	109300705	109304015	chr9	101406925	101410241	chr12	95327293	95330829
chr10_107915051_hg38	chr10	107913722	107916380	chr10	109450835	109453506	chr9	103765026	103767696	chr12	95488366	95491097
chr10_107946959_hg38	chr10	107945888	107948030	chr10	109484393	109486542	chr9	103805613	103807757	chr12	95522930	95525790
chr10_10797932_hg38	chr10	10796112	10799753	chr10	11075328	11078966	chr9	10824478	10828159	chr7	9172333	9175961
chr10_108426304_hg38	chr10	108424650	108427958	chr10	109958807	109962126	chr9	104272857	104276123	chr12	96004849	96008742
chr10_10847922_hg38	chr10	10846799	10849045	chr10	11125937	11128196	chr9	10875501	10877746	chr7	9221489	9223520
chr10_1086144_hg38	chr10	1084836	1087453	chr10	1157573	1160220	chr9	970713	973921	chr7	236232	238367
chr10_1089415_hg38	chr10	1088330	1090500	chr10	1161100	1163341	chr9	974793	976811	chr7	242644	244147
chr10_10911373_hg38	chr10	10910313	10912434	chr10	11189528	11191635	chr9	10941084	10943177	chr7	9293060	9295118
chr10_109866842_hg38	chr10	109864781	109868903	chr10	111441489	111445608	chr9	105730196	105734300	chr12	97373542	97377857
chr10_109876258_hg38	chr10	109875038	109877479	chr10	111451737	111454177	chr9	105740392	105743520	chr12	97383554	97385896
chr10_109884271_hg38	chr10	109880402	109888140	chr10	111457166	111464912	chr9	105746703	105754859	chr12	97388168	97396238
chr10_109894156_hg38	chr10	109890820	109897493	chr10	111467578	111474249	chr9	105757512	105764499	chr12	97400411	97407121
chr10_109904224_hg38	chr10	109902043	109906405	chr10	111478821	111483186	chr9	105771985	105776643	chr12	97412163	97416844
chr10_110076923_hg38	chr10	110074715	110079131	chr10	111666482	111670899	chr9	105959720	105964146	chr12	97593956	97598312
chr10_11011647_hg38	chr10	11003227	11020068	chr10	11282122	11298945	chr9	11034809	11051602	chr7	9390840	9407936
chr10_110137596_hg38	chr10	110136554	110138639	chr10	111728455	111730534	chr9	106021071	106023469	chr12	97653597	97655928
chr10_110142657_hg38	chr10	110141158	110144157	chr10	111733074	111736067	chr9	106025995	106028958	chr12	97658482	97661469
chr10_110210545_hg38	chr10	110206478	110214613	chr10	111798340	111806476	chr9	106100847	106108962	chr12	97722232	97731052
chr10_110274373_hg38	chr10	110267035	110281712	chr10	111858173	111872861	chr9	106194425	106209771	chr12	97779369	97795050
chr10_110304798_hg38	chr10	110303187	110306410	chr10	111894244	111897476	chr9	106230416	106233931	chr12	97816260	97819447
chr10_110356571_hg38	chr10	110352406	110360737	chr10	111941758	111950120	chr9	106284084	106291927	chr12	97863043	97871041
chr10_110364990_hg38	chr10	110362573	110367407	chr10	111951956	111956796	chr9	106293722	106298445	chr12	97872835	97877395
chr10_110405047_hg38	chr10	110400300	110409795	chr10	111995210	112004708	chr9	106335496	106345071	chr12	97904448	97915866
chr10_110414310_hg38	chr10	110413081	110415539	chr10	112007958	112010417	chr9	106348526	106350983	chr12	97918979	97921400
chr10_110443683_hg38	chr10	110442568	110444799	chr10	112038038	112040257	chr9	106378598	106380809	chr12	97947218	97949379
chr10_110454547_hg38	chr10	110445053	110464041	chr10	112040511	112059457	chr9	106381053	106400000	chr20_ACFV01185440_random	471	11099
chr10_110503678_hg38	chr10	110492137	110515219	chr10	112090828	112123606	chr9	106429647	106453483	chr12	98020509	98043668
chr10_11050397_hg38	chr10	11048992	11051803	chr10	11327871	11330670	chr9	11080160	11082956	chr7	9436203	9439103
chr10_110546750_hg38	chr10	110545576	110547924	chr10	112155505	112157853	chr9	106484501	106486890	chr12	98082677	98084791
chr10_110567595_hg38	chr10	110565477	110569713	chr10	112175402	112179616	chr9	106504723	106508859	chr12	98107704	98111573
chr10_110643855_hg38	chr10	110642439	110645271	chr10	112252460	112255286	chr9	106582789	106585656	chr12	98183617	98186432
chr10_11065475_hg38	chr10	11063157	11067794	chr10	11341981	11346605	chr9	11094357	11098976	chr7	9450073	9454407
chr10_110672534_hg38	chr10	110671435	110673634	chr10	112281464	112283654	chr9	106612799	106614990	chr12	98212831	98215011
chr10_110782318_hg38	chr10	110780004	110784632	chr10	112387783	112392385	chr9	106720693	106725448	chr12	98338509	98343097
chr10_110790009_hg38	chr10	110787335	110792684	chr10	112395084	112400395	chr9	106728136	106733411	chr12	98346374	98351439
chr10_110795195_hg38	chr10	110794064	110796327	chr10	112401775	112404026	chr9	106735085	106737345	chr12	98352826	98355068
chr10_110822006_hg38	chr10	110819160	110824852	chr10	112426957	112432653	chr9	106760249	106765874	chr12	98379316	98385481
chr10_110835540_hg38	chr10	110833897	110837184	chr10	112441683	112444974	chr9	106775031	106778303	chr12	98393988	98396843
chr10_110861357_hg38	chr10	110855577	110867137	chr10	112463368	112473931	chr9	106796600	106807182	chr12	98415482	98426477
chr10_110872209_hg38	chr10	110870134	110874285	chr10	112476947	112481091	chr9	106810170	106814322	chr12	98430127	98435096
chr10_110958508_hg38	chr10	110957508	110959508	chr10	112564447	112566467	chr9	106896858	106898883	chr12	98518296	98520703
chr10_111079610_hg38	chr10	111074674	111084546	chr10	112681340	112691208	chr9	107008781	107018482	chr12	98627068	98636896
chr10_111116492_hg38	chr10	111114118	111118867	chr10	112720822	112725560	chr9	107048162	107053554	chr12	98665043	98669803
chr10_111373623_hg38	chr10	111371592	111375654	chr10	112986200	112990221	chr9	107315309	107319370	chr12	98963741	98967805
chr10_11147300_hg38	chr10	11144370	11150230	chr10	11423499	11429365	chr9	11176206	11182013	chr7	9525693	9531491
chr10_111523111_hg38	chr10	111519277	111526945	chr10	113140626	113148233	chr9	107462730	107470332	chr12	99126786	99134315
chr10_111546016_hg38	chr10	111543729	111548304	chr10	113164988	113169599	chr9	107486702	107491342	chr12	99209048	99213429
chr10_111732647_hg38	chr10	111731627	111733667	chr10	113346370	113348277	chr9	107656296	107658187	chr12	99382231	99384222
chr10_11178038_hg38	chr10	11176964	11179112	chr10	11456163	11458303	chr9	11208490	11210632	chr7	9561375	9563486
chr10_111784055_hg38	chr10	111781577	111786534	chr10	113397516	113402469	chr9	107705974	107710896	chr12	99435846	99440718
chr10_1118152_hg38	chr10	1113628	1122677	chr10	1187050	1196164	chr9	999527	1007860	chr7	268474	277048
chr10_111821912_hg38	chr10	111820794	111823030	chr10	113439601	113441808	chr9	107735537	107737759	chr12	99471633	99473799
chr10_111840484_hg38	chr10	111839399	111841569	chr10	113458169	113460312	chr9	107754310	107756470	chr12	99490390	99492572
chr10_111927006_hg38	chr10	111924591	111929421	chr10	113543226	113548064	chr9	107849539	107854402	chr12	99574572	99579405
chr10_111935895_hg38	chr10	111933014	111938776	chr10	113555964	113561730	chr9	107858037	107863563	chr12	99582945	99588726
chr10_111999921_hg38	chr10	111998786	112001057	chr10	113621415	113623676	chr9	107928845	107931051	chr12	99650673	99652984
chr10_112089727_hg38	chr10	112088240	112091214	chr10	113712238	113715213	chr9	108007249	108010230	chr12	99736884	99740841
chr10_112127153_hg38	chr10	112125679	112128628	chr10	113746519	113749463	chr9	108038785	108041779	chr12	99775132	99778029
chr10_112137189_hg38	chr10	112135534	112138844	chr10	113756387	113759696	chr9	108048772	108052086	chr12	99784982	99788267
chr10_112209159_hg38	chr10	112208005	112210314	chr10	113823252	113825561	chr9	108119993	108122289	chr12	99857263	99859539
chr10_112287593_hg38	chr10	112286171	112289016	chr10	113903374	113906222	chr9	108191242	108194084	chr12	99920321	99922850
chr10_112376045_hg38	chr10	112374384	112377707	chr10	113999051	114002257	chr9	108271043	108274201	chr12	99998326	100002204
chr10_112447100_hg38	chr10	112445446	112448754	chr10	114069013	114072327	chr9	108342348	108345696	chr12	100069177	100072853
chr10_11264613_hg38	chr10	11263531	11265696	chr10	11542526	11544692	chr9	11293817	11295970	chr7	9644988	9647143
chr10_11276750_hg38	chr10	11275721	11277779	chr10	11554723	11556784	chr9	11306018	11308074	chr7	9656927	9658912
chr10_112804137_hg38	chr10	112803108	112805166	chr10	114438859	114440915	chr9	108697498	108699564	chr12	100439425	100441490
chr10_112842916_hg38	chr10	112841648	112844184	chr10	114477383	114479911	chr9	108734540	108736818	chr12	100477305	100479664
chr10_112946720_hg38	chr10	112945443	112947998	chr10	114581428	114583981	chr9	108841603	108843840	chr12	100583810	100586102
chr10_113059636_hg38	chr10	113057244	113062028	chr10	114693384	114698169	chr9	108953085	108958211	chr12	100697925	100702942
chr10_113134092_hg38	chr10	113132795	113135390	chr10	114768912	114771507	chr9	109031758	109034319	chr12	100776413	100778937
chr10_113151871_hg38	chr10	113150153	113153590	chr10	114786287	114789722	chr9	109049340	109052636	chr12	100793862	100797359
chr10_11317456_hg38	chr10	11315002	11319911	chr10	11594073	11598947	chr9	11345602	11350457	chr7	9695920	9700953
chr10_113177201_hg38	chr10	113175080	113179323	chr10	114811255	114815500	chr9	109074000	109078209	chr12	100820433	100825000
chr10_113273415_hg38	chr10	113271459	113275371	chr10	114907516	114911116	chr9	109172316	109175901	chr12	100925833	100929405
chr10_11328555_hg38	chr10	11327106	11330004	chr10	11606073	11608981	chr9	11357615	11360494	chr7	9707320	9710075
chr10_113612262_hg38	chr10	113610567	113613957	chr10	115248459	115251847	chr9	109516781	109520169	chr12	101274606	101277982
chr10_113679792_hg38	chr10	113678072	113681513	chr10	115321729	115324966	chr9	109580056	109583134	chr12	101337117	101340457
chr10_113706539_hg38	chr10	113704852	113708226	chr10	115348079	115351401	chr9	109606846	109610215	chr12	101354717	101357975
chr10_113737325_hg38	chr10	113734932	113739719	chr10	115378037	115382851	chr9	109636875	109641534	chr12	101388720	101393515
chr10_113754898_hg38	chr10	113753423	113756373	chr10	115401207	115404160	chr9	109654459	109656313	chr12	101408423	101411222
chr10_113784995_hg38	chr10	113783102	113786889	chr10	115430613	115434342	chr9	109684634	109688507	chr12	101431556	101435464
chr10_113788323_hg38	chr10	113787284	113789363	chr10	115434714	115436792	chr9	109688888	109690987	chr12	101435573	101438542
chr10_113803845_hg38	chr10	113802196	113805495	chr10	115467689	115470976	chr9	109704095	109707426	chr12	101451721	101455072
chr10_113855129_hg38	chr10	113853129	113857130	chr10	115526694	115530687	chr9	109755594	109759516	chr12	101504369	101508266
chr10_113892839_hg38	chr10	113890823	113894856	chr10	115564351	115568385	chr9	109793280	109797304	chr12	101544172	101547195
chr10_11397634_hg38	chr10	11396092	11399176	chr10	11673755	11676846	chr9	11434113	11437180	chr7	9770735	9773758
chr10_113979252_hg38	chr10	113978089	113980416	chr10	115652408	115654743	chr9	109876909	109879245	chr12	101639063	101640285
chr10_113992463_hg38	chr10	113991213	113993714	chr10	115665592	115668085	chr9	109889998	109892463	chr12	101658690	101660873
chr10_11400579_hg38	chr10	11399552	11401606	chr10	11677222	11679273	chr9	11437555	11439609	chr7	9774130	9776152
chr10_114018097_hg38	chr10	114015961	114020234	chr10	115690301	115694582	chr9	109914548	109919052	chr12	101682261	101687740
chr10_114021664_hg38	chr10	114020655	114022674	chr10	115695003	115697022	chr9	109919483	109921488	chr12	101688161	101690193
chr10_114077921_hg38	chr10	114076911	114078932	chr10	115751148	115753169	chr9	109974313	109976338	chr12	101745920	101747907
chr10_114100555_hg38	chr10	114098589	114102522	chr10	115773565	115777194	chr9	109995361	109998982	chr12	101767975	101771670
chr10_114173721_hg38	chr10	114171599	114175843	chr10	115846269	115850524	chr9	110070822	110075039	chr12	101841064	101845329
chr10_114278136_hg38	chr10	114276959	114279313	chr10	115957792	115960141	chr9	110172581	110174199	chr12	101947698	101950043
chr10_114315436_hg38	chr10	114312906	114317966	chr10	115993135	115998241	chr9	110206746	110212077	chr12	101988524	101993480
chr10_114339171_hg38	chr10	114331528	114346815	chr10	116011809	116026788	chr9	110225863	110241000	chr12	102006485	102022344
chr10_114402105_hg38	chr10	114397885	114406325	chr10	116077996	116086457	chr9	110290919	110299388	chr12	102077982	102086508
chr10_114472066_hg38	chr10	114471023	114473109	chr10	116151062	116153153	chr9	110360790	110362894	chr12	102148786	102150910
chr10_114483668_hg38	chr10	114482632	114484705	chr10	116162680	116164755	chr9	110372457	110374553	chr12	102159652	102161699
chr10_114490037_hg38	chr10	114485896	114494179	chr10	116165946	116174210	chr9	110375744	110384567	chr12	102162885	102171496
chr10_114542267_hg38	chr10	114535789	114548746	chr10	116215710	116228726	chr9	110424969	110437989	chr12	102217266	102230606
chr10_114559596_hg38	chr10	114558554	114560639	chr10	116238535	116240624	chr9	110447998	110450092	chr12	102240587	102242621
chr10_114576774_hg38	chr10	114574562	114578986	chr10	116254242	116258664	chr9	110463770	110468496	chr12	102255840	102260530
chr10_114609051_hg38	chr10	114606161	114611942	chr10	116285916	116291693	chr9	110490947	110496392	chr12	102289424	102294059
chr10_114632837_hg38	chr10	114628870	114636805	chr10	116308608	116316230	chr9	110513274	110520883	chr12	102312993	102320495
chr10_11465324_hg38	chr10	11464103	11466546	chr10	11743572	11746011	chr9	11502688	11505092	chr7	9843711	9845962
chr10_114654023_hg38	chr10	114652276	114655770	chr10	116331711	116335205	chr9	110534141	110537564	chr12	102340746	102344532
chr10_114663197_hg38	chr10	114661493	114664902	chr10	116341358	116344764	chr9	110543319	110546625	chr12	102350282	102353932
chr10_114669136_hg38	chr10	114666995	114671277	chr10	116346860	116351145	chr9	110549040	110553308	chr12	102355761	102359977
chr10_114683044_hg38	chr10	114680549	114685540	chr10	116360417	116365408	chr9	110562845	110569693	chr12	102370941	102375884
chr10_11470077_hg38	chr10	11469055	11471100	chr10	11748519	11750564	chr9	11508631	11510661	chr7	9848796	9850248
chr10_114714364_hg38	chr10	114712259	114716469	chr10	116392120	116396330	chr9	110599736	110603975	chr12	102402911	102407057
chr10_114736054_hg38	chr10	114733958	114738151	chr10	116413645	116417723	chr9	110621887	110625981	chr12	102427126	102431027
chr10_114755171_hg38	chr10	114753784	114756558	chr10	116433377	116436154	chr9	110642038	110644761	chr12	102447535	102450247
chr10_114822137_hg38	chr10	114820249	114824025	chr10	116500816	116504565	chr9	110707664	110711511	chr12	102508438	102512440
chr10_114875895_hg38	chr10	114874238	114877552	chr10	116554898	116558073	chr9	110765888	110768866	chr12	102569624	102572514
chr10_115028804_hg38	chr10	115025671	115031938	chr10	116706729	116713023	chr9	110916084	110922660	chr12	102732767	102738681
chr10_115092744_hg38	chr10	115090424	115095065	chr10	116770898	116775538	chr9	110976370	110980987	chr12	102802999	102807667
chr10_11510871_hg38	chr10	11508159	11513584	chr10	11787740	11793170	chr9	11550316	11556225	chr7	9889043	9894727
chr10_115659389_hg38	chr10	115657676	115661103	chr10	117339067	117342484	chr9	111524278	111527450	chr12	103367519	103370640
chr10_115664904_hg38	chr10	115663096	115666712	chr10	117355963	117359577	chr9	111528733	111532674	chr12	103371930	103375535
chr10_11573720_hg38	chr10	11572687	11574753	chr10	11852079	11854141	chr9	11615337	11617397	chr7	9953038	9955100
chr10_11595232_hg38	chr10	11594121	11596344	chr10	11873483	11875699	chr9	11635933	11638154	chr7	9974019	9976202
chr10_11611358_hg38	chr10	11609109	11613607	chr10	11888446	11892972	chr9	11650193	11654693	chr7	9989097	9994497
chr10_116164282_hg38	chr10	116162662	116165903	chr10	117900518	117903760	chr9	112077719	112080941	chr12	103893403	103896614
chr10_116184793_hg38	chr10	116183306	116186280	chr10	117921106	117924080	chr9	112098274	112101244	chr12	103914336	103917291
chr10_116272513_hg38	chr10	116269550	116275477	chr10	118007275	118013179	chr9	112185688	112191609	chr12	104006584	104013010
chr10_116689734_hg38	chr10	116686764	116692704	chr10	118437627	118443604	chr9	112600690	112606545	chr12	104424374	104431538
chr10_116699010_hg38	chr10	116697941	116700079	chr10	118448711	118450864	chr9	112611720	112613762	chr12	104436796	104438756
chr10_116707344_hg38	chr10	116705629	116709060	chr10	118456400	118459798	chr9	112618600	112621691	chr12	104443898	104446948
chr10_116738210_hg38	chr10	116736451	116739970	chr10	118487247	118490766	chr9	112649629	112653124	chr12	104475824	104479286
chr10_116742908_hg38	chr10	116740267	116745550	chr10	118491061	118496304	chr9	112653419	112658597	chr12	104479580	104485943
chr10_116835387_hg38	chr10	116833563	116837211	chr10	118584644	118588308	chr9	112748431	112752062	chr12	104576495	104580079
chr10_11684183_hg38	chr10	11682132	11686234	chr10	11965272	11969393	chr9	11725390	11729412	chr7	10070436	10074690
chr10_116849296_hg38	chr10	116847064	116851528	chr10	118598126	118602591	chr9	112761866	112766324	chr12	104589509	104594152
chr10_116888499_hg38	chr10	116886675	116890323	chr10	118637787	118641435	chr9	112801251	112804889	chr12	104628763	104632386
chr10_116960946_hg38	chr10	116959205	116962688	chr10	118710214	118713692	chr9	112873140	112876588	chr12	104706228	104709689
chr10_116972967_hg38	chr10	116970819	116975116	chr10	118721487	118725785	chr9	112884398	112889003	chr12	104716519	104720805
chr10_116976260_hg38	chr10	116975257	116977264	chr10	118725925	118727931	chr9	112889149	112891144	chr12	104720959	104722930
chr10_116984684_hg38	chr10	116983636	116985732	chr10	118734333	118736378	chr9	112898040	112900449	chr12	104729724	104731741
chr10_117004757_hg38	chr10	117002630	117006885	chr10	118753359	118757591	chr9	112917153	112921390	chr12	104745283	104748603
chr10_117175482_hg38	chr10	117174186	117176779	chr10	118935812	118938219	chr9	113075066	113077969	chr12	104901374	104903895
chr10_117227627_hg38	chr10	117226588	117228667	chr10	118993635	118995726	chr9	113128508	113130449	chr12	104962930	104964882
chr10_117375072_hg38	chr10	117372777	117377368	chr10	119140863	119145448	chr9	113286190	113290892	chr12	105120123	105124673
chr10_11742510_hg38	chr10	11740647	11744373	chr10	12017542	12021311	chr9	11778803	11782884	chr7	10121691	10126428
chr10_117442753_hg38	chr10	117441669	117443838	chr10	119211245	119213414	chr9	113351786	113353962	chr12	105179185	105181346
chr10_117485487_hg38	chr10	117482547	117488427	chr10	119251736	119257629	chr9	113392460	113397426	chr12	105221695	105227550
chr10_11758099_hg38	chr10	11756606	11759593	chr10	12033537	12036513	chr9	11796815	11799796	chr7	10138984	10141065
chr10_117633160_hg38	chr10	117628899	117637421	chr10	119397625	119406140	chr9	113534182	113543168	chr12	105372044	105381162
chr10_117936606_hg38	chr10	117935094	117938118	chr10	119695050	119698073	chr9	113835075	113838110	chr12	105690757	105693487
chr10_117992565_hg38	chr10	117991040	117994091	chr10	119750821	119753876	chr9	113892749	113895758	chr12	105743824	105746897
chr10_118043224_hg38	chr10	118042154	118044294	chr10	119801922	119804061	chr9	113943722	113945861	chr12	105796085	105798188
chr10_118046323_hg38	chr10	118044879	118047768	chr10	119804646	119807546	chr9	113946444	113949720	chr12	105798780	105801699
chr10_118342190_hg38	chr10	118340725	118343655	chr10	120101563	120104501	chr9	114283549	114286534	chr12	106120335	106123261
chr10_118570395_hg38	chr10	118568378	118572413	chr10	120328687	120332717	chr9	114520918	114524946	chr12	106370340	106375111
chr10_118580489_hg38	chr10	118579185	118581793	chr10	120339485	120342091	chr9	114529790	114532414	chr12	106376427	106379067
chr10_118620777_hg38	chr10	118619595	118621959	chr10	120379772	120382140	chr9	114568962	114571312	chr12	106422814	106425106
chr10_1186420_hg38	chr10	1182438	1190403	chr10	1258290	1266411	chr9	1066525	1074151	chr7	329635	337706
chr10_11866078_hg38	chr10	11864772	11867384	chr10	12141706	12144324	chr9	11907884	11910182	chr7	10224103	10226929
chr10_118671118_hg38	chr10	118667529	118674708	chr10	120428555	120435820	chr9	114616171	114623263	chr12	106487708	106495597
chr10_11869999_hg38	chr10	11868273	11871726	chr10	12145206	12148637	chr9	11911026	11914755	chr7	10227780	10231792
chr10_118754901_hg38	chr10	118753036	118756767	chr10	120523917	120527659	chr9	114699162	114702907	chr12	106570330	106573702
chr10_11876915_hg38	chr10	11874916	11878914	chr10	12151841	12155822	chr9	11917945	11922543	chr7	10234894	10238817
chr10_11886955_hg38	chr10	11885512	11888398	chr10	12162491	12165265	chr9	11929104	11932420	chr7	10244065	10246768
chr10_118870796_hg38	chr10	118869392	118872201	chr10	120640245	120643048	chr9	114802934	114805819	chr12	106662661	106664926
chr10_118959363_hg38	chr10	118957865	118960861	chr10	120727049	120730055	chr9	114890014	114892906	chr12	106748797	106751670
chr10_118967735_hg38	chr10	118964921	118970550	chr10	120734116	120739717	chr9	114897280	114902774	chr12	106755251	106760687
chr10_119080721_hg38	chr10	119078953	119082489	chr10	120867353	120870936	chr9	115028349	115031583	chr12	106877510	106880225
chr10_119113915_hg38	chr10	119112410	119115421	chr10	120908685	120911648	chr9	115075013	115077129	chr12	106909428	106913135
chr10_119178738_hg38	chr10	119177218	119180259	chr10	120982595	120985649	chr9	115139003	115142371	chr12	106970572	106972879
chr10_119207829_hg38	chr10	119205294	119210364	chr10	121008728	121013795	chr9	115169939	115175016	chr12	106996727	107001443
chr10_119266985_hg38	chr10	119263662	119270309	chr10	121065530	121072188	chr9	115228235	115235182	chr12	107055120	107061010
chr10_119281868_hg38	chr10	119280414	119283323	chr10	121082297	121085209	chr9	115244721	115247748	chr12	107069420	107071993
chr10_119349235_hg38	chr10	119347664	119350807	chr10	121149366	121152509	chr9	115317024	115320154	chr12	107132539	107135726
chr10_119377922_hg38	chr10	119375984	119379860	chr10	121180364	121184239	chr9	115344828	115348700	chr12	107164138	107168030
chr10_119596479_hg38	chr10	119594377	119598581	chr10	121397168	121401396	chr9	115559278	115563469	chr12	107378629	107382808
chr10_119619122_hg38	chr10	119616205	119622039	chr10	121419029	121424836	chr9	115583679	115589968	chr12	107425157	107432606
chr10_119655578_hg38	chr10	119650017	119661140	chr10	121462027	121473191	chr9	115616587	115627703	chr12	107456525	107469415
chr10_119670077_hg38	chr10	119665385	119674770	chr10	121477450	121486806	chr9	115631594	115641929	chr12	107473836	107483565
chr10_119693281_hg38	chr10	119692220	119694343	chr10	121504247	121506336	chr9	115660742	115662927	chr12	107508181	107510529
chr10_119715102_hg38	chr10	119713025	119717180	chr10	121525320	121529519	chr9	115683566	115687399	chr12	107531012	107535175
chr10_119727010_hg38	chr10	119724200	119729820	chr10	121534763	121540404	chr9	115692859	115698480	chr12	107540381	107546434
chr10_119819353_hg38	chr10	119817029	119821678	chr10	121627679	121632339	chr9	115785315	115790021	chr12	107636916	107641621
chr10_119872891_hg38	chr10	119870938	119874844	chr10	121682332	121686219	chr9	115840806	115845011	chr12	107694259	107697883
chr10_12043032_hg38	chr10	12041013	12045052	chr10	12322793	12326826	chr9	12096635	12100667	chr7	10404278	10408275
chr10_120433196_hg38	chr10	120431821	120434571	chr10	122278561	122281315	chr9	116413248	116415949	chr12	108340405	108344163
chr10_120461299_hg38	chr10	120455110	120467489	chr10	122301851	122314225	chr9	116428836	116441472	chr12	108356077	108366936
chr10_120517912_hg38	chr10	120514501	120521323	chr10	122361303	122368125	chr9	116491175	116498039	chr12	108428159	108434812
chr10_120576787_hg38	chr10	120571188	120582386	chr10	122417614	122428846	chr9	116548200	116561003	chr12	108481888	108492595
chr10_120599483_hg38	chr10	120597213	120601753	chr10	122443597	122448145	chr9	116574723	116579208	chr12	108506873	108511800
chr10_12069050_hg38	chr10	12067513	12070587	chr10	12349311	12352357	chr9	12122872	12125923	chrUn_GL286397	316272	318476
chr10_120822972_hg38	chr10	120820906	120825038	chr10	122667343	122671483	chr9	116798419	116801822	chr12	108743176	108746497
chr10_120851362_hg38	chr10	120849976	120852748	chr10	122698649	122701423	chr9	116828219	116830405	chr12	108772154	108774450
chr10_120928467_hg38	chr10	120925901	120931034	chr10	122774339	122779460	chr9	116890762	116895894	chr12	108841749	108845844
chr10_120946362_hg38	chr10	120941857	120950867	chr10	122790385	122799402	chr9	116915059	116922682	chr12	108851085	108858720
chr10_120979864_hg38	chr10	120978760	120980968	chr10	122827274	122829472	chr9	116951357	116953468	chr12	108890580	108893049
chr10_121033304_hg38	chr10	121032062	121034546	chr10	122880266	122882751	chr9	116996591	116998457	chr12	108941648	108943555
chr10_121132596_hg38	chr10	121129533	121135660	chr10	122977914	122984056	chr9	117091841	117097980	chr12	109056313	109062446
chr10_121154953_hg38	chr10	121153064	121156843	chr10	123001460	123005234	chr9	117115340	117119039	chr12	109079198	109082935
chr10_121187078_hg38	chr10	121185307	121188850	chr10	123033607	123037144	chr9	117147911	117151389	chr12	109115113	109118600
chr10_121216205_hg38	chr10	121214086	121218325	chr10	123062391	123066637	chr9	117177787	117181986	chr12	109143846	109148487
chr10_121220967_hg38	chr10	121219845	121222090	chr10	123068157	123070401	chr9	117183837	117186078	chr12	109150007	109152253
chr10_12129776_hg38	chr10	12128250	12131303	chr10	12412820	12415860	chr9	12184103	12187433	chrUn_GL286397	256825	259494
chr10_121368837_hg38	chr10	121367701	121369973	chr10	123215912	123218173	chr9	117375340	117377522	chr12	109303611	109306112
chr10_121437217_hg38	chr10	121435686	121438749	chr10	123280541	123283608	chr9	117439889	117442935	chr12	109373404	109376402
chr10_121525050_hg38	chr10	121522227	121527874	chr10	123371426	123377060	chr9	117527467	117533073	chr12	109465937	109471501
chr10_121531533_hg38	chr10	121529006	121534061	chr10	123378193	123383245	chr9	117534201	117539250	chr12	109472618	109477803
chr10_121595704_hg38	chr10	121591606	121599803	chr10	123441745	123449973	chr9	117598723	117606911	chr12	109532396	109540532
chr10_121648683_hg38	chr10	121646969	121650398	chr10	123497148	123500589	chr9	117655594	117659045	chr12	109589438	109593559
chr10_121668794_hg38	chr10	121666761	121670827	chr10	123516539	123520561	chr9	117676671	117680652	chr12	109614111	109618061
chr10_121681822_hg38	chr10	121679956	121683689	chr10	123529671	123533412	chr9	117690052	117693775	chr12	109628050	109633043
chr10_121710394_hg38	chr10	121709373	121711415	chr10	123559114	123561152	chr9	117719706	117721737	chr12	109663003	109665039
chr10_121911243_hg38	chr10	121910016	121912470	chr10	123758670	123761325	chr9	117921869	117924463	chr12	109841598	109843510
chr10_121921522_hg38	chr10	121920302	121922743	chr10	123769188	123771638	chr9	117932291	117934725	chr12	109848491	109849901
chr10_12195909_hg38	chr10	12194461	12197357	chr10	12482032	12484910	chr9	12254913	12257809	chrUn_GL286397	194778	197695
chr10_121974881_hg38	chr10	121973136	121976627	chr10	123821613	123825123	chr9	117975599	117979130	chr12	109895093	109899080
chr10_121994950_hg38	chr10	121992795	121997106	chr10	123853771	123858096	chr9	117995604	118000471	chr12	109912902	109918924
chr10_122013324_hg38	chr10	122012324	122014324	chr10	123873354	123875380	chr9	118014732	118016378	chr12	109933595	109934774
chr10_122113176_hg38	chr10	122111244	122115108	chr10	123973193	123977054	chr9	118114188	118118086	chr12	110032659	110036594
chr10_122141590_hg38	chr10	122139798	122143382	chr10	124001620	124005201	chr9	118143573	118147471	chr12	110054723	110058333
chr10_12215381_hg38	chr10	12214244	12216519	chr10	12501816	12504085	chr9	12277192	12279059	chrUn_GL286397	179024	181286
chr10_122162380_hg38	chr10	122158498	122166262	chr10	124020336	124028130	chr9	118162710	118171485	chr12	110074143	110082079
chr10_122173266_hg38	chr10	122171795	122174737	chr10	124033676	124036617	chr9	118177016	118179926	chr12	110088161	110091167
chr10_122208484_hg38	chr10	122206523	122210446	chr10	124065495	124069427	chr9	118209276	118213216	chr12	110121242	110125179
chr10_122287134_hg38	chr10	122286074	122288194	chr10	124145151	124147271	chr9	118289796	118291915	chr12	110211021	110213418
chr10_122330355_hg38	chr10	122326776	122333934	chr10	124185667	124192822	chr9	118331287	118338681	chr12	110256260	110264006
chr10_122373641_hg38	chr10	122370604	122376679	chr10	124229378	124235449	chr9	118374898	118380861	chr12	110309799	110316447
chr10_122407285_hg38	chr10	122406229	122408341	chr10	124258362	124260472	chr9	118409843	118411898	chr12	110348481	110350908
chr10_12241301_hg38	chr10	12239564	12243039	chr10	12537394	12540573	chr9	12299714	12303488	chrUn_GL286397	150013	153540
chr10_122463305_hg38	chr10	122460017	122466593	chr10	124312149	124318717	chr9	118463297	118469884	chr12	110417841	110424089
chr10_122477412_hg38	chr10	122473414	122481411	chr10	124325343	124333346	chr9	118476482	118483846	chr12	110431052	110438640
chr10_122499067_hg38	chr10	122498019	122500116	chr10	124349959	124352055	chr9	118500597	118502697	chr12	110457465	110459518
chr10_122504534_hg38	chr10	122501870	122507199	chr10	124353812	124359142	chr9	118504455	118509815	chr12	110461240	110466862
chr10_122723987_hg38	chr10	122722373	122725601	chr10	124567573	124570876	chr9	118737842	118741044	chr12	110684133	110686663
chr10_122783278_hg38	chr10	122781636	122784920	chr10	124627087	124630371	chr9	118786480	118789756	chr12	110736105	110740097
chr10_122850340_hg38	chr10	122849277	122851404	chr10	124693994	124696113	chr9	118854652	118856783	chr12	110808633	110810640
chr10_122954640_hg38	chr10	122952638	122956642	chr10	124792680	124796698	chr9	118931602	118935651	chr12	110870431	110874346
chr10_122980343_hg38	chr10	122978692	122981995	chr10	124818762	124822057	chr9	118956891	118959916	chr12	110904026	110906982
chr10_123009101_hg38	chr10	123007378	123010825	chr10	124847518	124851054	chr9	118985713	118989168	chr12	110933087	110936562
chr10_123038866_hg38	chr10	123037384	123040348	chr10	124877623	124880580	chr9	119011086	119014099	chr12	110962454	110965457
chr10_123154908_hg38	chr10	123153561	123156256	chr10	124995167	124997864	chr9	119127025	119129733	chr12	111082366	111085028
chr10_123300676_hg38	chr10	123298350	123303002	chr10	125142857	125147513	chr9	119269072	119273695	chr12	111222157	111226798
chr10_123351169_hg38	chr10	123349831	123352508	chr10	125194445	125197112	chr9	119330100	119332742	chr12	111273376	111276023
chr10_123427114_hg38	chr10	123426103	123428125	chr10	125294151	125296168	chr9	119408640	119410641	chr12	111353234	111355198
chr10_12350978_hg38	chr10	12347354	12354602	chr10	12675863	12683125	chr9	12407965	12415219	chrUn_GL286397	54506	63004
chr10_123559027_hg38	chr10	123557812	123560242	chr10	125425886	125428316	chr9	119541249	119543671	chr12	111488651	111490627
chr10_123584420_hg38	chr10	123581936	123586905	chr10	125446523	125451476	chr9	119566132	119571114	chr12	111515771	111520815
chr10_12389397_hg38	chr10	12386416	12392378	chr10	12722921	12728798	chr9	12452895	12458893	chrUn_GL286397	15064	22573
chr10_123967216_hg38	chr10	123965929	123968504	chr10	125830154	125832729	chr9	119951747	119954434	chr12	111924979	111927654
chr10_12397002_hg38	chr10	12395607	12398398	chr10	12732018	12734797	chr9	12461945	12464743	chrUn_GL286397	11162	13915
chr10_124011799_hg38	chr10	124010717	124012882	chr10	125875023	125877189	chr9	119998878	120001197	chr12	111965914	111967887
chr10_124016069_hg38	chr10	124013555	124018583	chr10	125877862	125882871	chr9	120001869	120006926	chr12	111968555	111974523
chr10_124042631_hg38	chr10	124041601	124043662	chr10	125905468	125907535	chr9	120028488	120030537	chr12	111996763	111998797
chr10_124091149_hg38	chr10	124086782	124095517	chr10	125950978	125959693	chr9	120074158	120082840	chr12	112042010	112051590
chr10_124154325_hg38	chr10	124151539	124157111	chr10	126015711	126021116	chr9	120167215	120171650	chr12	112112526	112117361
chr10_124197639_hg38	chr10	124196416	124198863	chr10	126060384	126062831	chr9	120208251	120210692	chr12	112159103	112161793
chr10_124206962_hg38	chr10	124205870	124208054	chr10	126069827	126072007	chr9	120217993	120220193	chr12	112168807	112171009
chr10_124210326_hg38	chr10	124208957	124211696	chr10	126072908	126075643	chr9	120220782	120223489	chr12	112171584	112174282
chr10_124220740_hg38	chr10	124217930	124223550	chr10	126081895	126087518	chr9	120229722	120235333	chr12	112180891	112186529
chr10_124225103_hg38	chr10	124223630	124226577	chr10	126087598	126090533	chr9	120235414	120238414	chr12	112186609	112189052
chr10_12423751_hg38	chr10	12422726	12424776	chr10	12759753	12761807	chr9	12489549	12491595	chr7	10469583	10471353
chr10_124293382_hg38	chr10	124289015	124297750	chr10	126150814	126159531	chr9	120302756	120311258	chr12	112243567	112253434
chr10_124320474_hg38	chr10	124319105	124321843	chr10	126180909	126183646	chr9	120332438	120335161	chr12	112279644	112281798
chr10_124339770_hg38	chr10	124337179	124342361	chr10	126199071	126204242	chr9	120350284	120355432	chr12	112297066	112300350
chr10_124388843_hg38	chr10	124387506	124390180	chr10	126249547	126252250	chr9	120400893	120403840	chr12	112356294	112358624
chr10_124417151_hg38	chr10	124413711	124420592	chr10	126275798	126282690	chr9	120428074	120434908	chr12	112382518	112390757
chr10_124469766_hg38	chr10	124467955	124471578	chr10	126330136	126333790	chr9	120481040	120484439	chr12	112428453	112431841
chr10_124484795_hg38	chr10	124483365	124486225	chr10	126346599	126349455	chr9	120496150	120498981	chr12	112444776	112446636
chr10_124497519_hg38	chr10	124496403	124498636	chr10	126359540	126361758	chr9	120516234	120518331	chr12	112459306	112461299
chr10_124545222_hg38	chr10	124544087	124546358	chr10	126406422	126408691	chr9	120560055	120562322	chr12	112503121	112504606
chr10_124559503_hg38	chr10	124556766	124562241	chr10	126419106	126424578	chr9	120572920	120578437	chr12	112514245	112519694
chr10_124612999_hg38	chr10	124611872	124614127	chr10	126479319	126481662	chr9	120630131	120632243	chr12	112570621	112572635
chr10_124642579_hg38	chr10	124639262	124645897	chr10	126505130	126511771	chr9	120656829	120663456	chr12	112597383	112604056
chr10_124648268_hg38	chr10	124646776	124649761	chr10	126512650	126515636	chr9	120664332	120667299	chr12	112604928	112607881
chr10_124651400_hg38	chr10	124650353	124652447	chr10	126516231	126518329	chr9	120667863	120670012	chr12	112608437	112610425
chr10_124654546_hg38	chr10	124652542	124656551	chr10	126518424	126522512	chr9	120670107	120674130	chr12	112610518	112614635
chr10_124670793_hg38	chr10	124666877	124674709	chr10	126532786	126540547	chr9	120684064	120691671	chr12	112621537	112628987
chr10_124682698_hg38	chr10	124680497	124684900	chr10	126546290	126550691	chr9	120697719	120702057	chr12	112634655	112638884
chr10_124701751_hg38	chr10	124696570	124706932	chr10	126562363	126572743	chr9	120713707	120724050	chr12	112653732	112664785
chr10_124708750_hg38	chr10	124707704	124709796	chr10	126573515	126575605	chr9	120724818	120726886	chr12	112665553	112667614
chr10_124718469_hg38	chr10	124717144	124719794	chr10	126582942	126585591	chr9	120734254	120736878	chr12	112674937	112677546
chr10_124723445_hg38	chr10	124720509	124726382	chr10	126586306	126592203	chr9	120737588	120743403	chr12	112677719	112683911
chr10_124738501_hg38	chr10	124731380	124745623	chr10	126597208	126611463	chr9	120748370	120762509	chr12	112689362	112704556
chr10_124792327_hg38	chr10	124790317	124794338	chr10	126659253	126662382	chr9	120811279	120814958	chr12	112741442	112745143
chr10_12485119_hg38	chr10	12483445	12486793	chr10	12820113	12823460	chr9	12552195	12555569	chr7	10531619	10534697
chr10_124864440_hg38	chr10	124863014	124865867	chr10	126772108	126774972	chr9	120879057	120881887	chr12	112802150	112805614
chr10_124886606_hg38	chr10	124885428	124887784	chr10	126793552	126795907	chr9	120902738	120905056	chr12	112817532	112820212
chr10_124911894_hg38	chr10	124910476	124913312	chr10	126821001	126823838	chr9	120928881	120932073	chr12	112840344	112843281
chr10_124917308_hg38	chr10	124915291	124919325	chr10	126825810	126829842	chr9	120933992	120938322	chr12	112844210	112848831
chr10_12501055_hg38	chr10	12498428	12503682	chr10	12835105	12840343	chr9	12567182	12572533	chr7	10543266	10549733
chr10_125024979_hg38	chr10	125020599	125029359	chr10	126933402	126942190	chr9	121039372	121048773	chr12	112946024	112954785
chr10_125060126_hg38	chr10	125055935	125064318	chr10	126968744	126977129	chr9	121075488	121084008	chr12	112979969	112988321
chr10_125102510_hg38	chr10	125100571	125104450	chr10	127013260	127017147	chr9	121118759	121122311	chr12	113026103	113030216
chr10_125117680_hg38	chr10	125115650	125119710	chr10	127028357	127032445	chr9	121133526	121137561	chr12	113042298	113046771
chr10_125123762_hg38	chr10	125122389	125125136	chr10	127035081	127037845	chr9	121140240	121143021	chr12	113049476	113052179
chr10_125134549_hg38	chr10	125132381	125136718	chr10	127045106	127049413	chr9	121150273	121154597	chr12	113059543	113064108
chr10_125148169_hg38	chr10	125146142	125150196	chr10	127058840	127062916	chr9	121164033	121168124	chr12	113074790	113078724
chr10_125210222_hg38	chr10	125207565	125212879	chr10	127120748	127126068	chr9	121224651	121230537	chr12	113134994	113141536
chr10_125331244_hg38	chr10	125328145	125334343	chr10	127249736	127255927	chr9	121356796	121362973	chr12	113269314	113276030
chr10_125344945_hg38	chr10	125343907	125345984	chr10	127265485	127267566	chr9	121372928	121375025	chr12	113286654	113288719
chr10_125355637_hg38	chr10	125354421	125356854	chr10	127276005	127278442	chr9	121383565	121385698	chr12	113296031	113298393
chr10_125522283_hg38	chr10	125521234	125523333	chr10	127441632	127443719	chr9	121552437	121554505	chr12	113472672	113474690
chr10_125539257_hg38	chr10	125538067	125540448	chr10	127458441	127460816	chr9	121569462	121571835	chr12	113492081	113493901
chr10_1255504_hg38	chr10	1253992	1257016	chr10	1367994	1371122	chr9	1121866	1125020	chr7	398169	400278
chr10_125710320_hg38	chr10	125709180	125711460	chr10	127630651	127632927	chr9	121726041	121728538	chr12	113646088	113648335
chr10_125719548_hg38	chr10	125718020	125721076	chr10	127639457	127642511	chr9	121732000	121734707	chr12	113652423	113654855
chr10_125740249_hg38	chr10	125739122	125741377	chr10	127660570	127662827	chr9	121753281	121755519	chr12	113675917	113678528
chr10_125796142_hg38	chr10	125791732	125800552	chr10	127713265	127722118	chr9	121806197	121815671	chr12	113724773	113734110
chr10_125823093_hg38	chr10	125821074	125825113	chr10	127742629	127746695	chr9	121840951	121845055	chr12	113755591	113757999
chr10_125845251_hg38	chr10	125842513	125847989	chr10	127764090	127769558	chr9	121861724	121866129	chr12	113776039	113780966
chr10_12589888_hg38	chr10	12588366	12591410	chr10	12948450	12951501	chr9	12660701	12663754	chr7_GL285255_random	46027	49229
chr10_12598549_hg38	chr10	12596511	12600588	chr10	12956596	12960680	chr9	12668845	12672911	chr7_GL285255_random	54816	58922
chr10_12604210_hg38	chr10	12600751	12607670	chr10	12960844	12967724	chr9	12673074	12680235	chr7_GL285255_random	59080	65230
chr10_126063425_hg38	chr10	126062123	126064728	chr10	127998612	128001214	chr9	122085556	122088053	chr12	114015938	114018428
chr10_126104486_hg38	chr10	126102931	126106041	chr10	128039475	128042576	chr9	122127149	122130260	chr12	114062188	114065228
chr10_126148322_hg38	chr10	126146646	126149999	chr10	128082887	128086236	chr9	122170460	122173791	chr12	114108480	114110905
chr10_126162256_hg38	chr10	126161230	126163283	chr10	128097674	128099728	chr9	122184891	122186942	chr12	114123001	114125077
chr10_126223611_hg38	chr10	126221589	126225633	chr10	128157762	128161805	chr9	122245042	122249228	chr12	114179104	114183161
chr10_12622394_hg38	chr10	12620825	12623963	chr10	12980778	12984047	chr9	12695950	12698675	chr7_GL285256_random	3489	5486
chr10_126235860_hg38	chr10	126233978	126237743	chr10	128170225	128174019	chr9	122257399	122261001	chr12	114196027	114200242
chr10_126241622_hg38	chr10	126239267	126243978	chr10	128175537	128180244	chr9	122262515	122267473	chr12	114201734	114206332
chr10_126341073_hg38	chr10	126339457	126342689	chr10	128275066	128278302	chr9	122368196	122371431	chr12	114317107	114320230
chr10_12634632_hg38	chr10	12633480	12635785	chr10	12993652	12995958	chr9	12707915	12710223	chr7	10597473	10600523
chr10_12638758_hg38	chr10	12636195	12641322	chr10	12996368	13001493	chr9	12710633	12715756	chr7	10600928	10606874
chr10_126388143_hg38	chr10	126386732	126389554	chr10	128322349	128325208	chr9	122410781	122413541	chr12	114361090	114363986
chr10_126391587_hg38	chr10	126390511	126392663	chr10	128326163	128328315	chr9	122414489	122416626	chr12	114364943	114367085
chr10_12650358_hg38	chr10	12649331	12651385	chr10	13009510	13011578	chr9	12724385	12726431	chr7	10615471	10618160
chr10_126571008_hg38	chr10	126569983	126572033	chr10	128517949	128519994	chr9	122583767	122585809	chr12	114541840	114543844
chr10_126663866_hg38	chr10	126661390	126666342	chr10	128609705	128614490	chr9	122675639	122680455	chr12	114638818	114643603
chr10_126671441_hg38	chr10	126666795	126676087	chr10	128614943	128623903	chr9	122681394	122690248	chr12	114643941	114652091
chr10_126687317_hg38	chr10	126686184	126688451	chr10	128635899	128638159	chr9	122694930	122697185	chr12	114656253	114658307
chr10_126838942_hg38	chr10	126835868	126842017	chr10	128791887	128798019	chr9	122857570	122864007	chr12	114823467	114830523
chr10_126918643_hg38	chr10	126916451	126920836	chr10	128874261	128878545	chr9	122930446	122934579	chr12	114900914	114904205
chr10_126949488_hg38	chr10	126948096	126950881	chr10	128906116	128908886	chr9	122958566	122961127	chr12	114924558	114926507
chr10_126956078_hg38	chr10	126954595	126957562	chr10	128912572	128915671	chr9	122962644	122966129	chr12	114929452	114931586
chr10_12701918_hg38	chr10	12700866	12702971	chr10	13061382	13063485	chr9	12774570	12776655	chr7	10671551	10673893
chr10_127033895_hg38	chr10	127032750	127035040	chr10	128994071	128996348	chr9	123044693	123046997	chr12	115008199	115010607
chr10_12712642_hg38	chr10	12711493	12713792	chr10	13072019	13074317	chr9	12785110	12787328	chr7	10683792	10685818
chr10_127168715_hg38	chr10	127167670	127169761	chr10	129130462	129132552	chr9	123181609	123183705	chr12	115141059	115143018
chr10_127196352_hg38	chr10	127194185	127198519	chr10	129156957	129161279	chr9	123208020	123212312	chr12	115167786	115172077
chr10_12736338_hg38	chr10	12734604	12738072	chr10	13094566	13098038	chr9	12802763	12805933	chr7	10709224	10712951
chr10_12741874_hg38	chr10	12740743	12743006	chr10	13100709	13102970	chr9	12813905	12816117	chr7	10715887	10718113
chr10_127441717_hg38	chr10	127439995	127443440	chr10	129433809	129437264	chr9	123518192	123521197	chr12	115421158	115424471
chr10_127577821_hg38	chr10	127575587	127580055	chr10	129566939	129571411	chr9	123660409	123664898	chr12	115555072	115559471
chr10_127619476_hg38	chr10	127616815	127622137	chr10	129608120	129613442	chr9	123702996	123708336	chr12	115595393	115600522
chr10_12781452_hg38	chr10	12780402	12782502	chr10	13139302	13141402	chr9	12853669	12855763	chr7	10738136	10739580
chr10_12785315_hg38	chr10	12784239	12786392	chr10	13143130	13145282	chr9	12857556	12859697	chr7	10741879	10744087
chr10_127912338_hg38	chr10	127910567	127914109	chr10	129906030	129909574	chr9	123979815	123983338	chr12	115882757	115886226
chr10_127921435_hg38	chr10	127918770	127924100	chr10	129914242	129919569	chr9	123988003	123993294	chr12	115890782	115895766
chr10_127936048_hg38	chr10	127933934	127938163	chr10	129929398	129933593	chr9	124003754	124007979	chr12	115905407	115909521
chr10_127973324_hg38	chr10	127971713	127974935	chr10	129967651	129970872	chr9	124042606	124045831	chr12	115939355	115942854
chr10_127977556_hg38	chr10	127975737	127979375	chr10	129971674	129975311	chr9	124046629	124050228	chr12	115943630	115947545
chr10_128010029_hg38	chr10	128007218	128012841	chr10	130003530	130009082	chrUn_NW_015057967v1	2577	7862	chr12	115979418	115984578
chr10_128029500_hg38	chr10	128027603	128031398	chr10	130023798	130027568	chrUn_NW_015057967v1	22918	26718	chr12	116004404	116007456
chr10_128063274_hg38	chr10	128060168	128066381	chr10	130056423	130062623	chr9	124175983	124182037	chr12	116036879	116043118
chr10_128069039_hg38	chr10	128067114	128070965	chr10	130063352	130067220	chr9	124182835	124186726	chr12	116043834	116047607
chr10_128211909_hg38	chr10	128209117	128214701	chr10	130204316	130209836	chr9	124322244	124327739	chr12	116195847	116201152
chr10_12822416_hg38	chr10	12819731	12825101	chr10	13179477	13184796	chr9	12895441	12901016	chr7	10777226	10782497
chr10_12830573_hg38	chr10	12829525	12831621	chr10	13189153	13191262	chr9	12905654	12907761	chr7	10786620	10788436
chr10_128422155_hg38	chr10	128420076	128424235	chr10	130421411	130425573	chr9	124534045	124538192	chr12	116410967	116415069
chr10_128526742_hg38	chr10	128525245	128528239	chr10	130526652	130529648	chr9	124684574	124687591	chr12	116515837	116518803
chr10_1288119_hg38	chr10	1287088	1289151	chr10	1400982	1403047	chr9	1147798	1149858	chr7	415993	418236
chr10_128963330_hg38	chr10	128961402	128965258	chr10	130972273	130976143	chr9	125123191	125127032	chr12	116970447	116974326
chr10_128982387_hg38	chr10	128981042	128983732	chr10	130991876	130994578	chr9	125142923	125145624	chr12	116989982	116992625
chr10_129022830_hg38	chr10	129021472	129024189	chr10	131032419	131035116	chr9	125182128	125185894	chr12	117030888	117033578
chr10_12905962_hg38	chr10	12904439	12907485	chr10	13264095	13267140	chr9	12981104	12984130	chr7	10858572	10861551
chr10_1293677_hg38	chr10	1292093	1295261	chr10	1405990	1409101	chr9	1152787	1155918	chr7	420998	424326
chr10_129467126_hg38	chr10	129465321	129468932	chr10	131476324	131479964	chr9	125639317	125642928	chr12	117498932	117502694
chr10_129870118_hg38	chr10	129867980	129872257	chr10	131894060	131898330	chr9	126033719	126038007	chr12	117890475	117895484
chr10_129896537_hg38	chr10	129895157	129897917	chr10	131921761	131924515	chr9	126060712	126063463	chr12	117918268	117921006
chr10_13001381_hg38	chr10	13000150	13002613	chr10	13360044	13362518	chr9	13073207	13075667	chr7	10950057	10952520
chr10_130190242_hg38	chr10	130188730	130191755	chr10	132209069	132212106	chr9	126354286	126357171	chr12	118226787	118229432
chr10_130232807_hg38	chr10	130231807	130233807	chr10	132260512	132262546	chr9	126398036	126400070	chr12	118277343	118279371
chr10_130267232_hg38	chr10	130265023	130269441	chr10	132293776	132298078	chr9	126431690	126435859	chr12	118314360	118319126
chr10_130370539_hg38	chr10	130369078	130372001	chr10	132406900	132409819	chr9	126537839	126540863	chr12	118413271	118416535
chr10_130411583_hg38	chr10	130410507	130412660	chr10	132448436	132450593	chr9	126582549	126584694	chr12	118460025	118462129
chr10_130884493_hg38	chr10	130882621	130886366	chr10	132959863	132963676	chr9	127084537	127088381	chr12	118946796	118950783
chr10_130932821_hg38	chr10	130928384	130937259	chr10	133012234	133021312	chr9	127143598	127151646	chr12	119012289	119019305
chr10_130973613_hg38	chr10	130972497	130974729	chr10	133056491	133058634	chr9	127180785	127182378	chr12	119058988	119060576
chr10_13100441_hg38	chr10	13097443	13103439	chr10	13457867	13463867	chr9	13178785	13185003	chr7	11018481	11024585
chr10_131062829_hg38	chr10	131061799	131063860	chr10	133144478	133146538	chr9	127263105	127265248	chr12	119159293	119161166
chr10_131082206_hg38	chr10	131080704	131083709	chr10	133163852	133166849	chr9	127281091	127284120	chr12	119182429	119186352
chr10_131111038_hg38	chr10	131108850	131113226	chr10	133192121	133196609	chr9	127307734	127312123	chr12	119209731	119213385
chr10_131166902_hg38	chr10	131165771	131168034	chr10	133249170	133251433	chr9	127369313	127371934	chr12	119266717	119268934
chr10_13161017_hg38	chr10	13159837	13162198	chr10	13524743	13527094	chr9	13236320	13238333	chr7	11071422	11073823
chr10_1316550_hg38	chr10	1314347	1318753	chr10	1428205	1432613	chr9	1169471	1173867	chr7	433235	437277
chr10_131770907_hg38	chr10	131768798	131773017	chr10	133858593	133862809	chr9	127992412	127996603	chr12	119860240	119865848
chr10_131929629_hg38	chr10	131926278	131932981	chr10	134017535	134024226	chr9	128133440	128140085	chr12	120007775	120015400
chr10_131945318_hg38	chr10	131944230	131946407	chr10	134035353	134037537	chr9	128150555	128152816	chr12	120027845	120030020
chr10_131961358_hg38	chr10	131959521	131963196	chr10	134051545	134055301	chr9	128163026	128166972	chr12	120038408	120042265
chr10_131974328_hg38	chr10	131971761	131976895	chr10	134063876	134068968	chr9	128175760	128181590	chr12	120051863	120057063
chr10_131996845_hg38	chr10	131995791	131997899	chr10	134087960	134090079	chr9	128199323	128201376	chr12	120076987	120079476
chr10_132041960_hg38	chr10	132040452	132043469	chr10	134133025	134136133	chr9	128238950	128240834	chr12	120121581	120124424
chr10_132142944_hg38	chr10	132141918	132143971	chr10	134253759	134255827	chr9	128338425	128340428	chr12	120223493	120225550
chr10_132148407_hg38	chr10	132147115	132149699	chr10	134258990	134261523	chr9	128344021	128346384	chr12	120231401	120233806
chr10_132161965_hg38	chr10	132154996	132168934	chr10	134270089	134285040	chr9	128353457	128368206	chr20_GL285827_random	82	11218
chr10_132242487_hg38	chr10	132241487	132243487	chr10	134364939	134366940	chr9	128443816	128446290	chr12	120323002	120325164
chr10_132253376_hg38	chr10	132250875	132255878	chr10	134374167	134378999	chr9	128453835	128457608	chr12	120335376	120339071
chr10_132272542_hg38	chr10	132271498	132273586	chr10	134395694	134397794	chr9	128474734	128476700	chr12	120354534	120356292
chr10_132277701_hg38	chr10	132276443	132278960	chr10	134400726	134403255	chr9	128480084	128482533	chr12	120359445	120361555
chr10_132293471_hg38	chr10	132291719	132295224	chr10	134416380	134420000	chr9	128493942	128497319	chr12	120384704	120389189
chr10_132298547_hg38	chr10	132295986	132301109	chr10	134420765	134426649	chr9	128498002	128502689	chr12	120390138	120394735
chr10_132387014_hg38	chr10	132384615	132389413	chr10	134510729	134515338	chr9	128593207	128596519	chr12	120486019	120490813
chr10_132504711_hg38	chr10	132503472	132505950	chr10	134638767	134641013	chr9	128717710	128719522	chr12	120596114	120597875
chr10_132508248_hg38	chr10	132506596	132509901	chr10	134641396	134644701	chr9	128719522	128722646	chr12	120597875	120600925
chr10_132575593_hg38	chr10	132574521	132576666	chr10	134715228	134717349	chr9	128793462	128795565	chr12	120672254	120673941
chr10_132647580_hg38	chr10	132643349	132651811	chr10	134786169	134794808	chr9	128869758	128878029	chr12	120744643	120755276
chr10_132655026_hg38	chr10	132652114	132657939	chr10	134795088	134800876	chr9	128878307	128883137	chr12	120755578	120762863
chr10_132663824_hg38	chr10	132661873	132665775	chr10	134804874	134808474	chr9	128887136	128891201	chr12	120767756	120771808
chr10_132669233_hg38	chr10	132667917	132670549	chr10	134810600	134813339	chr9	128893326	128896639	chr12	120773853	120776301
chr10_132737025_hg38	chr10	132733568	132740482	chr10	134880568	134887646	chr9	128959719	128968009	chr12	120840851	120848572
chr10_132766476_hg38	chr10	132762199	132770754	chr10	134908831	134916064	chr9	128989482	128996315	chr12	120866912	120874988
chr10_132784707_hg38	chr10	132783353	132786062	chr10	134926757	134929475	chr9	129008049	129011060	chr12	120886476	120889248
chr10_132837284_hg38	chr10	132834986	132839582	chr10	134971195	134975621	chr9	129050450	129054702	chr12	120928430	120931932
chr10_132899200_hg38	chr10	132896170	132902230	chr10	135028141	135034223	chr9	129109406	129115304	chr12	120990619	120994726
chr10_13292471_hg38	chr10	13291398	13293544	chr10	13671116	13673258	chr9	13365450	13367600	chr7	11167992	11170966
chr10_132974638_hg38	chr10	132973231	132976045	chr10	135107940	135110724	chr9	129187004	129189957	chr12	121089438	121091720
chr10_13300947_hg38	chr10	13298243	13303651	chr10	13677976	13683337	chr9	13372601	13376839	chr7	11176189	11180220
chr10_133072482_hg38	chr10	133071342	133073622	chr10	135225548	135227867	chr9	129283312	129285818	chr12	121198503	121200992
chr10_133101083_hg38	chr10	133098627	133103539	chr10	135256044	135260802	chr9	129309670	129314195	chr12	121230867	121236961
chr10_133212575_hg38	chr10	133210437	133214714	chr10	135382427	135386780	chr9	129420465	129425277	chr12	121346031	121349757
chr10_133260350_hg38	chr10	133256947	133263753	chr10	135440353	135447009	chr9	129477153	129483449	chr12	121394876	121402534
chr10_133277950_hg38	chr10	133276650	133279251	chr10	135460506	135463111	chr9	129495450	129498105	chr12	121418162	121420510
chr10_133336049_hg38	chr10	133334689	133337410	chr10	135534996	135537713	chr9	129577351	129579812	chr12	121480618	121482338
chr10_133373699_hg38	chr10	133371686	133375712	chr10	135575917	135579966	chr9	129619828	129624105	chr12	121512306	121515393
chr10_13337605_hg38	chr10	13334027	13341184	chr10	13723007	13730168	chr9	13400715	13408348	chr7	11202955	11212277
chr10_133520397_hg38	chr10	133518977	133521818	chr10	135755811	135758664	chr9	129837354	129840171	chr12	121676425	121680289
chr10_133527767_hg38	chr10	133524792	133530742	chr10	135761769	135767711	chr9	129842964	129848652	chr12	121682663	121688599
chr10_13450476_hg38	chr10	13449471	13451481	chr10	13838651	13840682	chr9	13519654	13521684	chr7	11289423	11291735
chr10_135236_hg38	chr10	132922	137551	chr10	117989	122606	chr9	67586	72130	chrUn_GL286397	702406	706878
chr10_13587007_hg38	chr10	13585607	13588407	chr10	13974872	13977677	chr9	13652400	13655210	chr7	11415188	11418254
chr10_13608523_hg38	chr10	13607517	13609530	chr10	14000918	14002934	chr9	13674836	13676843	chr7	11431231	11433195
chr10_13614742_hg38	chr10	13613673	13615811	chr10	14007093	14009232	chr9	13680975	13683102	chr7	11437645	11439795
chr10_13659809_hg38	chr10	13657194	13662424	chr10	14050593	14055883	chr9	13731218	13736563	chr7	11481623	11486332
chr10_13707329_hg38	chr10	13705455	13709204	chr10	14098887	14102619	chr9	13779288	13782999	chr7	11531306	11535268
chr10_13710438_hg38	chr10	13709404	13711472	chr10	14102819	14104895	chr9	13783199	13785305	chr7	11535478	11537917
chr10_13750403_hg38	chr10	13748631	13752175	chr10	14142087	14145588	chr9	13822182	13825929	chr7	11576047	11579593
chr10_13790479_hg38	chr10	13787313	13793645	chr10	14180908	14187252	chr9	13864498	13870821	chr7	11617649	11623832
chr10_13885854_hg38	chr10	13884466	13887242	chr10	14281559	14284333	chr9	13961822	13964601	chr7	11722616	11726528
chr10_13916186_hg38	chr10	13914331	13918041	chr10	14311614	14315331	chr9	13997536	14000952	chr7	11756436	11760355
chr10_13991750_hg38	chr10	13989864	13993637	chr10	14386684	14390459	chr9	14072512	14076291	chr7	11837006	11840273
chr10_1402593_hg38	chr10	1399568	1405619	chr10	1522665	1528731	chr9	1251809	1257831	chr7	501267	506463
chr10_14129601_hg38	chr10	14125542	14133661	chr10	14522678	14530638	chr9	14208824	14216752	chr7	11972961	11979887
chr10_14172549_hg38	chr10	14169746	14175352	chr10	14566885	14572466	chr9	14253472	14259034	chr7	12017488	12023378
chr10_14262947_hg38	chr10	14261275	14264620	chr10	14672313	14675641	chr9	14350119	14353485	chr7	12116837	12120172
chr10_14330088_hg38	chr10	14325994	14334183	chr10	14737034	14745188	chr9	14416126	14422957	chr7	12182201	12189902
chr10_14372061_hg38	chr10	14370679	14373444	chr10	14781691	14784462	chr9	14459928	14462699	chr7	12237364	12239901
chr10_14379604_hg38	chr10	14378472	14380736	chr10	14789560	14791823	chr9	14468060	14470650	chr7	12245570	12248043
chr10_14386208_hg38	chr10	14385139	14387277	chr10	14796246	14798384	chr9	14475199	14477344	chr7	12254756	12256865
chr10_14478348_hg38	chr10	14477334	14479363	chr10	14888664	14890696	chr9	14565843	14567870	chr7	12348718	12350697
chr10_14498553_hg38	chr10	14496650	14500456	chr10	14908107	14911891	chr9	14584438	14588181	chr7	12361317	12363850
chr10_14541012_hg38	chr10	14539382	14542643	chr10	14950745	14954004	chr9	14624811	14628099	chr7	12396340	12399699
chr10_14571413_hg38	chr10	14567375	14575451	chr10	14978662	14987165	chr9	14655389	14663346	chr7	12426088	12434690
chr10_14581239_hg38	chr10	14580021	14582457	chr10	14991738	14994159	chr9	14667877	14670311	chr7	12439624	12442123
chr10_14588454_hg38	chr10	14587426	14589482	chr10	14999118	15001167	chr9	14675291	14677336	chr7	12444884	12446913
chr10_14648548_hg38	chr10	14647364	14649733	chr10	15059125	15061502	chr9	14734931	14737308	chr7	12509186	12511709
chr10_1467324_hg38	chr10	1465317	1469331	chr10	1591340	1595342	chr9	1319697	1324188	chr7	556245	560184
chr10_14736606_hg38	chr10	14733257	14739955	chr10	15147346	15154041	chr9	14822257	14829361	chr7	12595051	12602362
chr10_14741269_hg38	chr10	14740161	14742377	chr10	15154260	15156468	chr9	14829799	14831848	chr7	12602581	12604487
chr10_14751683_hg38	chr10	14747961	14755405	chr10	15162048	15169486	chr9	14836702	14845057	chr7	12611375	12619854
chr10_1476171_hg38	chr10	1475119	1477223	chr10	1601265	1603375	chr9	1329741	1332057	chr7	565206	567333
chr10_14838199_hg38	chr10	14836181	14840218	chr10	15261558	15265598	chr9	14922900	14926852	chr7	12696979	12701324
chr10_14842934_hg38	chr10	14840679	14845189	chr10	15266060	15270569	chr9	14927333	14931843	chr7	12701810	12706316
chr10_14878148_hg38	chr10	14875602	14880694	chr10	15303674	15308802	chr9	14961372	14966346	chr7	12733458	12739117
chr10_14923063_hg38	chr10	14920885	14925242	chr10	15348447	15352814	chr9	15006474	15010500	chr7	12773094	12776710
chr10_14959427_hg38	chr10	14957461	14961393	chr10	15388209	15392143	chr9	15043368	15046945	chr7	12811681	12814560
chr10_15140812_hg38	chr10	15139189	15142436	chr10	15898305	15901504	chr9	15249149	15252133	chr7	12936796	12940128
chr10_15168295_hg38	chr10	15165956	15170635	chr10	15924879	15929529	chr9	15275866	15280338	chr7	12963834	12969112
chr10_15222703_hg38	chr10	15221096	15224311	chr10	15985936	15989143	chr9	15335760	15337815	chr7	13023123	13026291
chr10_15238795_hg38	chr10	15237795	15239795	chr10	16002355	16004346	chr9	15350591	15353206	chr7	13039025	13041315
chr10_15295193_hg38	chr10	15292845	15297542	chr10	16057328	16062064	chr9	15396654	15401478	chr7	13096430	13101775
chr10_15336259_hg38	chr10	15334529	15337990	chr10	16099119	16102498	chr9	15439250	15442495	chr7	13139733	13143350
chr10_15345505_hg38	chr10	15344452	15346558	chr10	16108967	16111080	chr9	15449166	15451614	chr7	13148081	13149694
chr10_15348654_hg38	chr10	15347615	15349694	chr10	16112137	16114213	chr9	15452670	15454642	chr7	13151603	13154225
chr10_15364336_hg38	chr10	15362972	15365700	chr10	16127664	16130392	chr9	15467841	15470540	chr7	13165909	13168619
chr10_15386875_hg38	chr10	15385170	15388580	chr10	16149837	16153273	chr9	15492469	15495899	chr7	13191262	13194760
chr10_15695907_hg38	chr10	15694825	15696990	chr10	16471306	16473462	chr9	15790308	15792476	chr7	13480211	13482607
chr10_15719640_hg38	chr10	15718124	15721157	chr10	16494655	16497661	chr9	15827200	15830237	chr7	13511536	13515174
chr10_15860120_hg38	chr10	15858467	15861773	chr10	16640337	16643639	chr9	15965515	15968812	chr7	13654855	13658464
chr10_16182013_hg38	chr10	16180974	16183053	chr10	16975713	16977777	chr9	16289866	16291871	chr7	13961274	13963226
chr10_16231772_hg38	chr10	16230595	16232950	chr10	17025546	17027904	chr9	16331612	16334009	chr7	13999712	14001768
chr10_16273320_hg38	chr10	16270744	16275897	chr10	17065750	17070900	chr9	16371422	16376589	chr7	14031473	14037503
chr10_16280861_hg38	chr10	16276658	16285064	chr10	17071661	17080062	chr9	16378842	16387888	chr7	14038252	14046615
chr10_16418013_hg38	chr10	16416985	16419042	chr10	17213090	17215146	chr9	16517193	16519295	chr7	14190885	14193654
chr10_16439244_hg38	chr10	16435743	16442746	chr10	17231842	17238842	chr9	16535557	16542874	chr7	14210713	14218039
chr10_1644421_hg38	chr10	1643269	1645573	chr10	1775382	1777677	chr9	1491188	1493468	chr7	716942	719325
chr10_1651940_hg38	chr10	1649739	1654141	chr10	1781895	1786262	chr9	1497663	1502092	chr7	724337	728883
chr10_16520823_hg38	chr10	16518434	16523212	chr10	17314365	17319146	chr9	16620417	16625136	chr7	14291470	14296604
chr10_16594672_hg38	chr10	16592972	16596372	chr10	17388743	17392153	chr9	16694609	16697077	chr7	14370320	14373025
chr10_16673443_hg38	chr10	16671615	16675271	chr10	17467222	17470893	chr9	16777709	16780774	chr7	14462222	14465184
chr10_16699489_hg38	chr10	16698311	16700668	chr10	17493959	17496316	chr9	16810134	16812495	chr7	14488311	14490989
chr10_16717066_hg38	chr10	16713639	16720494	chr10	17509303	17516117	chr9	16827752	16835372	chr7	14506057	14512480
chr10_16727400_hg38	chr10	16726150	16728651	chr10	17521677	17524172	chr9	16840858	16843365	chr7	14518129	14520312
chr10_16746922_hg38	chr10	16745789	16748056	chr10	17541440	17543755	chr9	16859665	16862224	chr7	14536348	14539649
chr10_16769804_hg38	chr10	16767887	16771722	chr10	17563671	17567512	chr9	16883132	16886826	chr7	14563522	14567256
chr10_16778244_hg38	chr10	16776740	16779748	chr10	17572517	17575525	chr9	16891761	16894646	chr7	14572912	14576009
chr10_16817548_hg38	chr10	16815948	16819148	chr10	17611894	17615101	chr9	16929317	16932522	chr7	14609585	14613395
chr10_16833151_hg38	chr10	16830922	16835380	chr10	17626844	17631301	chr9	16943976	16948439	chr7	14624869	14629303
chr10_16951472_hg38	chr10	16950209	16952736	chr10	17743849	17746376	chr9	17064495	17066971	chr7	14734097	14736484
chr10_16986714_hg38	chr10	16984632	16988797	chr10	17778392	17782555	chr9	17098567	17102798	chr7	14766858	14770964
chr10_17007190_hg38	chr10	17006095	17008285	chr10	17799947	17802273	chr9	17119141	17121317	chr7	14787759	14790197
chr10_17029868_hg38	chr10	17028798	17030938	chr10	17822767	17824906	chr9	17142231	17144364	chr7	14804151	14806279
chr10_17200778_hg38	chr10	17198502	17203055	chr10	17992840	17997385	chr9	17329137	17333679	chr7	14970884	14976225
chr10_17228910_hg38	chr10	17226465	17231356	chr10	18020797	18025706	chr9	17357539	17362461	chr7	15001469	15006589
chr10_1726758_hg38	chr10	1725712	1727805	chr10	1855143	1857232	chr9	1570437	1572638	chr7	796586	798614
chr10_1731420_hg38	chr10	1728995	1733845	chr10	1858423	1863263	chr9	1574079	1578993	chr7	799787	804619
chr10_1737123_hg38	chr10	1735189	1739058	chr10	1864603	1868488	chr9	1580352	1584256	chr7	805953	809666
chr10_17453807_hg38	chr10	17452807	17454807	chr10	18266184	18268276	chr9	17580091	17582093	chr7	15288794	15290698
chr10_17616554_hg38	chr10	17614290	17618819	chr10	18432953	18437479	chr9	17747689	17751616	chr7	15438328	15442175
chr10_17644201_hg38	chr10	17642795	17645608	chr10	18460524	18463342	chr9	17774018	17776856	chr7	15451247	15453817
chr10_17713622_hg38	chr10	17712111	17715134	chr10	18531022	18534048	chr9	17845373	17848322	chr7	15522709	15525958
chr10_17735960_hg38	chr10	17732947	17738974	chr10	18552080	18558102	chr9	17860815	17866831	chr7	15537553	15544217
chr10_17744525_hg38	chr10	17742996	17746054	chr10	18561227	18564271	chr9	17870873	17873892	chr7	15547769	15550881
chr10_17784243_hg38	chr10	17780050	17788436	chr10	18598453	18606851	chr9	17908735	17917378	chr7	15589914	15598464
chr10_17866289_hg38	chr10	17864921	17867658	chr10	18683317	18686299	chr9	18015388	18018269	chr7	15679594	15683215
chr10_18005636_hg38	chr10	18004531	18006742	chr10	18823446	18825658	chr9	18148691	18150906	chr7	15858758	15860951
chr10_18056136_hg38	chr10	18054877	18057396	chr10	18889321	18891838	chr9	18243081	18245901	chr7	15892717	15895214
chr10_18060093_hg38	chr10	18058957	18061230	chr10	18893395	18895634	chr9	18246991	18249561	chr7	15896211	15898752
chr10_1807637_hg38	chr10	1806178	1809097	chr10	1936550	1940001	chr9	1655956	1658396	chr7	868751	871213
chr10_18141506_hg38	chr10	18139618	18143395	chr10	18973845	18977639	chr9	18334934	18338732	chr7	15974283	15978431
chr10_18180085_hg38	chr10	18178282	18181888	chr10	19012581	19016177	chr9	18372278	18376018	chr7	16014338	16018079
chr10_18203412_hg38	chr10	18202063	18204761	chr10	19036470	19039170	chr9	18396726	18399430	chr7	16039430	16042985
chr10_18261224_hg38	chr10	18259507	18262942	chr10	19093891	19097142	chr9	18454211	18457670	chr7	16100059	16103461
chr10_18312908_hg38	chr10	18311415	18314401	chr10	19145568	19148553	chr9	18506887	18509840	chr7	16149763	16152719
chr10_18332273_hg38	chr10	18330396	18334150	chr10	19164514	19168279	chr9	18524993	18528776	chr7	16166729	16170468
chr10_18403562_hg38	chr10	18399767	18407358	chr10	19233439	19241023	chr9	18598279	18605797	chr7	16234494	16242768
chr10_18423319_hg38	chr10	18421225	18425413	chr10	19254885	19259078	chr9	18620110	18624668	chr7	16258446	16262187
chr10_18440837_hg38	chr10	18436524	18445150	chr10	19270120	19278644	chr9	18635946	18644643	chr7	16272704	16278518
chr10_18500380_hg38	chr10	18498154	18502607	chr10	19330888	19335297	chr9	18702742	18707130	chr7	16339205	16343133
chr10_18533012_hg38	chr10	18531509	18534516	chr10	19367689	19370667	chr9	18736926	18740388	chr7	16379966	16382736
chr10_18545602_hg38	chr10	18543801	18547403	chr10	19379964	19383542	chr9	18749337	18752897	chr7	16391289	16394705
chr10_18651606_hg38	chr10	18650158	18653055	chr10	19503263	19506149	chr9	18924179	18927156	chr7	16439688	16442504
chr10_18659492_hg38	chr10	18657834	18661151	chr10	19510930	19514239	chr9	18932023	18935324	chr7	16446196	16449943
chr10_19270332_hg38	chr10	19269312	19271353	chr10	19966222	19968281	chr9	19536055	19538118	chr7	17011419	17012604
chr10_19422723_hg38	chr10	19421129	19424317	chr10	20156154	20159255	chr9	19697141	19700347	chr7	17159501	17162951
chr10_19931330_hg38	chr10	19930269	19932392	chr10	20689716	20691850	chr9	20200690	20202912	chr7	17652107	17654309
chr10_19945508_hg38	chr10	19944270	19946746	chr10	20703700	20706173	chr9	20215930	20218401	chr7	17667038	17669473
chr10_20096475_hg38	chr10	20095420	20097530	chr10	20855683	20857793	chr9	20365244	20367367	chr7	17809014	17811122
chr10_20110777_hg38	chr10	20109496	20112059	chr10	20869729	20872295	chr9	20380120	20383048	chr7	17822545	17825307
chr10_20181741_hg38	chr10	20180729	20182753	chr10	20942987	20944995	chr9	20452143	20454145	chr7	17896495	17899121
chr10_20315377_hg38	chr10	20313765	20316990	chr10	21076882	21080143	chr9	20573428	20576677	chr7	18008431	18011676
chr10_20817258_hg38	chr10	20815976	20818540	chr10	21606589	21609155	chr9	21032917	21035474	chr7	18473690	18476604
chr10_20886288_hg38	chr10	20885108	20887468	chr10	21675978	21678330	chr9	21099199	21101581	chr7	18539042	18541449
chr10_20922270_hg38	chr10	20919506	20925034	chr10	21710656	21716162	chr9	21131840	21137377	chr7	18571301	18576647
chr10_20961761_hg38	chr10	20960761	20962761	chr10	21756286	21758287	chr9	21166877	21168879	chr7	18605755	18607722
chr10_20975765_hg38	chr10	20973092	20978438	chr10	21768601	21773961	chr9	21179127	21184728	chr7	18617320	18623028
chr10_20988391_hg38	chr10	20987062	20989721	chr10	21782565	21785221	chr9	21194200	21196841	chr7	18634650	18637306
chr10_20995563_hg38	chr10	20993893	20997234	chr10	21789380	21792710	chr9	21200994	21204347	chr7	18641440	18645385
chr10_21068006_hg38	chr10	21064911	21071101	chr10	21860523	21866720	chr9	21272025	21277918	chr7	18719490	18726101
chr10_21125942_hg38	chr10	21124010	21127874	chr10	21919607	21923465	chr9	21322139	21325681	chr7	18769582	18773003
chr10_21146696_hg38	chr10	21144854	21148538	chr10	21940773	21944467	chr9	21343365	21347059	chr7	18786610	18790603
chr10_21160038_hg38	chr10	21158691	21161385	chr10	21954672	21957355	chr9	21357219	21359910	chr7	18801515	18804525
chr10_21196318_hg38	chr10	21195070	21197567	chr10	21992872	21995357	chr9	21395656	21398133	chr7	18838754	18840898
chr10_21495952_hg38	chr10	21493817	21498087	chr10	22294176	22298448	chr9	21687284	21691603	chr7	19086752	19090995
chr10_21509191_hg38	chr10	21506444	21511938	chr10	22306807	22312283	chr9	21699982	21705468	chr7	19099696	19105080
chr10_21526485_hg38	chr10	21523810	21529160	chr10	22324136	22329493	chr9	21717398	21722757	chr7	19117174	19122741
chr10_21534409_hg38	chr10	21532345	21536473	chr10	22332652	22336779	chr9	21725969	21730083	chr7	19125889	19130365
chr10_21976980_hg38	chr10	21974441	21979519	chr10	22781446	22786505	chr9	22173898	22179262	chr7	19603349	19608719
chr10_21989903_hg38	chr10	21988584	21991222	chr10	22795567	22798210	chr9	22188292	22190923	chr7	19620509	19623127
chr10_22003671_hg38	chr10	22002285	22005058	chr10	22809311	22812099	chr9	22202647	22206521	chr7	19633344	19637202
chr10_22133390_hg38	chr10	22132384	22134396	chr10	22935261	22937275	chr9	22319057	22321060	chr7	19757494	19759489
chr10_22229791_hg38	chr10	22228084	22231499	chr10	23044040	23047454	chr9	22414981	22418379	chr7	19849852	19853243
chr10_22252704_hg38	chr10	22250849	22254560	chr10	23066726	23070426	chr9	22437999	22441693	chr7	19875508	19879172
chr10_22316330_hg38	chr10	22314689	22317972	chr10	23130214	23133502	chr9	22501064	22504350	chr7	19930066	19933382
chr10_22325587_hg38	chr10	22324112	22327062	chr10	23139630	23142555	chr9	22510437	22513366	chr7	19939567	19942930
chr10_22340787_hg38	chr10	22339617	22341958	chr10	23155104	23157438	chr9	22525937	22528259	chr7	19955802	19958125
chr10_22437050_hg38	chr10	22434780	22439321	chr10	23250306	23254865	chr9	22614808	22619318	chr7	20038365	20042841
chr10_22477932_hg38	chr10	22474832	22481032	chr10	23290413	23296616	chr9	22655055	22661280	chr7	20077779	20084018
chr10_22491828_hg38	chr10	22490315	22493341	chr10	23305861	23308882	chr9	22670678	22673696	chr7	20093791	20096768
chr10_22501431_hg38	chr10	22500362	22502500	chr10	23315921	23318053	chr9	22680755	22682878	chr7	20100242	20102379
chr10_22538843_hg38	chr10	22536711	22540976	chr10	23352285	23356489	chr9	22724036	22727817	chr7	20158919	20163052
chr10_22604924_hg38	chr10	22603856	22605992	chr10	23419445	23421583	chr9	22788041	22790177	chr7	20222104	20224177
chr10_22612888_hg38	chr10	22611207	22614570	chr10	23426841	23430188	chr9	22795582	22798945	chr7	20232388	20235700
chr10_22621580_hg38	chr10	22619678	22623482	chr10	23435259	23439071	chr9	22804042	22807814	chr7	20240807	20244692
chr10_22631367_hg38	chr10	22630357	22632378	chr10	23445857	23447878	chr9	22814715	22816792	chr7	20252436	20254426
chr10_22762272_hg38	chr10	22759131	22765414	chr10	23574530	23580802	chr9	22939639	22945902	chr7	20376512	20380924
chr10_22780756_hg38	chr10	22779650	22781863	chr10	23595072	23597274	chr9	22959984	22962188	chr7	20394748	20396031
chr10_22833659_hg38	chr10	22831372	22835947	chr10	23653492	23658028	chr9	23016389	23020965	chr7	20446448	20450983
chr10_22927750_hg38	chr10	22926519	22928981	chr10	23753264	23755722	chr9	23102824	23105292	chr7	20531380	20534125
chr10_22976870_hg38	chr10	22975412	22978329	chr10	23802031	23804951	chr9	23155812	23158729	chr7	20582358	20585104
chr10_23011933_hg38	chr10	23010797	23013070	chr10	23837360	23839662	chr9	23192328	23194430	chr7	20618293	20620500
chr10_23037131_hg38	chr10	23035871	23038391	chr10	23863277	23865796	chr9	23217239	23219797	chr7	20643048	20645563
chr10_23064636_hg38	chr10	23062364	23066909	chr10	23889814	23894356	chr9	23244293	23248778	chr7	20669160	20673675
chr10_23081845_hg38	chr10	23080437	23083254	chr10	23914198	23916999	chr9	23268363	23271126	chr7	20695311	20698045
chr10_23095677_hg38	chr10	23093969	23097385	chr10	23927720	23931151	chr9	23281007	23284388	chr7	20707444	20710733
chr10_23120136_hg38	chr10	23119089	23121184	chr10	23952757	23954842	chr9	23307297	23309377	chr7	20739355	20741401
chr10_23173566_hg38	chr10	23171569	23175564	chr10	24009647	24013647	chr9	23363380	23367383	chr7	20782805	20786734
chr10_23344118_hg38	chr10	23341810	23346426	chr10	24189436	24194050	chr9	23528377	23533044	chr7	20930035	20934631
chr10_23439544_hg38	chr10	23437367	23441722	chr10	24294244	24298585	chr9	23625722	23629982	chr7	21022045	21026338
chr10_23496497_hg38	chr10	23495443	23497552	chr10	24349736	24351844	chr9	23701531	23703626	chr7	21099125	21101186
chr10_23694917_hg38	chr10	23692999	23696836	chr10	24550449	24554298	chr9	23887598	23891416	chr7	21293271	21297565
chr10_23965906_hg38	chr10	23964650	23967162	chr10	24829360	24831868	chr9	24151894	24154397	chr7	21544175	21546445
chr10_2396638_hg38	chr10	2395445	2397832	chr10	2530090	2532427	chr9	2293238	2295491	chr7	1381399	1383374
chr10_24440980_hg38	chr10	24439789	24442171	chr10	25306830	25309212	chr9	24621539	24623922	chr7	22013987	22016365
chr10_24519334_hg38	chr10	24517861	24520807	chr10	25387990	25390923	chr9	24698589	24701563	chr7	22090511	22093766
chr10_24574266_hg38	chr10	24573073	24575459	chr10	25443557	25445942	chr9	24741918	24744635	chr7	22149863	22152138
chr10_24618645_hg38	chr10	24617557	24619734	chr10	25494437	25496611	chr9	24785977	24788128	chr7	22188888	22191931
chr10_24622388_hg38	chr10	24620119	24624657	chr10	25496996	25501498	chr9	24788513	24793027	chr7	22192316	22196785
chr10_24665073_hg38	chr10	24662958	24667188	chr10	25536898	25541110	chr9	24825954	24830204	chr7	22233882	22237528
chr10_24671576_hg38	chr10	24670087	24673065	chr10	25544001	25546964	chr9	24833058	24836035	chr7	22241145	22244124
chr10_24696272_hg38	chr10	24694845	24697700	chr10	25568759	25571579	chr9	24857360	24860463	chr7	22263565	22266356
chr10_24700356_hg38	chr10	24698656	24702056	chr10	25572531	25575940	chr9	24861407	24864771	chr7	22267136	22270374
chr10_24719901_hg38	chr10	24713576	24726227	chr10	25587434	25600089	chr9	24876909	24889156	chr7	22283097	22296160
chr10_24788485_hg38	chr10	24782890	24794081	chr10	25656801	25667968	chr9	24935979	24947339	chr7	22343497	22355768
chr10_24806935_hg38	chr10	24805610	24808260	chr10	25679463	25682098	chr9	24960046	24962904	chr7	22366998	22369627
chr10_24813209_hg38	chr10	24810610	24815809	chr10	25684103	25689304	chr9	24964888	24969993	chr7	22371607	22375236
chr10_24850767_hg38	chr10	24848460	24853074	chr10	25723233	25727832	chr9	24993782	24998437	chr7	22404878	22409370
chr10_24857325_hg38	chr10	24856046	24858604	chr10	25730833	25733390	chr9	25001411	25003924	chr7	22412361	22414852
chr10_24872639_hg38	chr10	24870733	24874546	chr10	25745508	25749332	chr9	25015464	25019411	chr7	22428755	22432467
chr10_24948365_hg38	chr10	24946830	24949901	chr10	25821290	25824353	chr9	25097261	25100312	chr7	22494387	22497403
chr10_24952348_hg38	chr10	24949914	24954782	chr10	25824366	25829205	chr9	25100325	25105130	chr7	22497416	22502605
chr10_24958148_hg38	chr10	24955995	24960301	chr10	25830418	25834728	chr9	25106354	25110744	chr7	22503672	22508323
chr10_24988174_hg38	chr10	24986155	24990194	chr10	25861003	25865007	chrUn_NW_014820982v1	18072	21973	chr7	22535849	22539659
chr10_25017217_hg38	chr10	25015100	25019335	chr10	25889915	25894143	chr9	25139995	25143984	chr7	22562000	22567121
chr10_25061073_hg38	chr10	25059354	25062793	chr10	25935782	25939213	chr9	25185405	25188802	chr7	22608659	22612032
chr10_25083537_hg38	chr10	25081869	25085206	chr10	25959276	25962626	chr9	25208842	25212240	chr7	22630523	22633844
chr10_25113439_hg38	chr10	25112236	25114642	chr10	25989691	25992098	chr9	25239735	25242133	chr7	22660434	22662817
chr10_25159863_hg38	chr10	25158559	25161167	chr10	26035608	26038216	chr9	25287019	25289624	chr7	22708547	22711096
chr10_25175905_hg38	chr10	25173250	25178560	chr10	26050264	26055579	chr9	25301968	25307292	chr7	22718869	22724164
chr10_252170_hg38	chr10	251001	253340	chr10	232076	234406	chr9	184618	186875	chrUn_GL286397	831292	833002
chr10_25383474_hg38	chr10	25382408	25384541	chr10	26254408	26256497	chr9	25509638	25511717	chr7	22946387	22948885
chr10_25388441_hg38	chr10	25387133	25389750	chr10	26259098	26261715	chr9	25514547	25517204	chr7	22951438	22954108
chr10_25392967_hg38	chr10	25391289	25394646	chr10	26263255	26266614	chr9	25518741	25522421	chr7	22955648	22958969
chr10_25441645_hg38	chr10	25439977	25443313	chr10	26312264	26315606	chr9	25567128	25570503	chr7	23056767	23060049
chr10_25482801_hg38	chr10	25480207	25485395	chr10	26357185	26362372	chr9	25605728	25610980	chr7	23093281	23098643
chr10_25501708_hg38	chr10	25500087	25503330	chr10	26377541	26380793	chr9	25625411	25628626	chr7	23113170	23116444
chr10_25508769_hg38	chr10	25507642	25509896	chr10	26385122	26387373	chr9	25632948	25635033	chr7	23120823	23123045
chr10_25530174_hg38	chr10	25528868	25531480	chr10	26406653	26409272	chr9	25648811	25651438	chr7	23138288	23140686
chr10_25547165_hg38	chr10	25546059	25548271	chr10	26423800	26426012	chr9	25664891	25667108	chr7	23154374	23157069
chr10_25561175_hg38	chr10	25555546	25566804	chr10	26433293	26444546	chr9	25674029	25689980	chr7	23165286	23179062
chr10_25573515_hg38	chr10	25572037	25574994	chr10	26449806	26452759	chr9	25695134	25698110	chr7	23184479	23187109
chr10_25630600_hg38	chr10	25626350	25634850	chr10	26503756	26512264	chr9	25761429	25769802	chr7	23244364	23253490
chr10_25641367_hg38	chr10	25635700	25647035	chr10	26513115	26524414	chr9	25770624	25781624	chr7	23254347	23265784
chr10_25682233_hg38	chr10	25679739	25684727	chr10	26557027	26562000	chr9	25813486	25818477	chr7	23294000	23299301
chr10_25691054_hg38	chr10	25688526	25693583	chr10	26565807	26570886	chr9	25822110	25827095	chr7	23303051	23308539
chr10_26216606_hg38	chr10	26214023	26219190	chr10	27122242	27127370	chr9	26326710	26331896	chr7	23781958	23787169
chr10_26439166_hg38	chr10	26437707	26440626	chr10	27344256	27347199	chr9	26546065	26548991	chr7	23990569	23993488
chr10_26504840_hg38	chr10	26501636	26508044	chr10	27405519	27411939	chr9	26608753	26615089	chr7	24063040	24069107
chr10_26716088_hg38	chr10	26713748	26718429	chr10	27563065	27567762	chr9	26764035	26769052	chr7	24213840	24218660
chr10_26721842_hg38	chr10	26720818	26722867	chr10	27570149	27572189	chr9	26771798	26773874	chr7	24221628	24223819
chr10_26735557_hg38	chr10	26731459	26739656	chr10	27580764	27588944	chr9	26782972	26790733	chr7	24231547	24239023
chr10_26799918_hg38	chr10	26797366	26802471	chr10	27655099	27659019	chr9	26852581	26857709	chr7	24297908	24303381
chr10_26805877_hg38	chr10	26804673	26807082	chr10	27659569	27661977	chr9	26859873	26862275	chr7	24305650	24308358
chr10_26860292_hg38	chr10	26858957	26861628	chr10	27724323	27726994	chr9	26913516	26916170	chr7	24363982	24366603
chr10_27100538_hg38	chr10	27099204	27101873	chr10	27963151	27965784	chr9	27106230	27108865	chr7	24556642	24559074
chr10_27154675_hg38	chr10	27153002	27156349	chr10	28016842	28020314	chr9	27162002	27165002	chr7	24493267	24496297
chr10_27504459_hg38	chr10	27502920	27505999	chr10	28410316	28413395	chr9	27455961	27459359	chr7	24850299	24853352
chr10_27534790_hg38	chr10	27533483	27536097	chr10	28441055	28443669	chr9	27486547	27489182	chr7	24882310	24884402
chr10_27569869_hg38	chr10	27568672	27571067	chr10	28476188	28478577	chr9	27521386	27523744	chr7	24912561	24914994
chr10_27744205_hg38	chr10	27741019	27747392	chr10	28680232	28686571	chr9	27706797	27713206	chr7	25075519	25081831
chr10_27820380_hg38	chr10	27818980	27821780	chr10	28758034	28760817	chr9	27816534	27819358	chr7	25143868	25147090
chr10_278871_hg38	chr10	277174	280569	chr10	258917	262374	chr9	209084	212294	chrUn_GL286397	849342	852463
chr10_27911043_hg38	chr10	27909328	27912759	chr10	28849600	28853036	chr9	27930247	27933675	chr7	25210989	25214754
chr10_28282322_hg38	chr10	28281322	28283322	chr10	29234335	29236335	chr9	28311822	28313827	chr7	25610643	25613023
chr10_282864_hg38	chr10	281789	283940	chr10	263592	265629	chr9	213507	215532	chrUn_GL286397	853663	855984
chr10_28319394_hg38	chr10	28316606	28322182	chr10	29269593	29275157	chr9	28346250	28352457	chr7	25640157	25645729
chr10_28326913_hg38	chr10	28325897	28327929	chr10	29278872	29280901	chr9	28355902	28357949	chr7	25649519	25651541
chr10_28379069_hg38	chr10	28378065	28380073	chr10	29335029	29337040	chr9	28413195	28415532	chr7	25677403	25679616
chr10_28470708_hg38	chr10	28458946	28482470	chr10	29415720	29439280	chr9	28497732	28528084	chr7	25747239	25767556
chr10_28532541_hg38	chr10	28529764	28535319	chr10	29488380	29493924	chr9	28599892	28605448	chr7	25817831	25822282
chr10_28679583_hg38	chr10	28675894	28683272	chr10	29643197	29650616	chr9	28792517	28799941	chr7	25942876	25950605
chr10_28789810_hg38	chr10	28787492	28792129	chr10	29766717	29771352	chr9	28907605	28912260	chr7	26057038	26062555
chr10_29082853_hg38	chr10	29081128	29084579	chr10	30067998	30071451	chr9	29202919	29206234	chr7	26308954	26312472
chr10_29142062_hg38	chr10	29140742	29143383	chr10	30131232	30133883	chr9	29261929	29264578	chr7	26360198	26362755
chr10_29157933_hg38	chr10	29156933	29158933	chr10	30147414	30149404	chr9	29278172	29280165	chr7	26375041	26377468
chr10_2934524_hg38	chr10	2931817	2937232	chr10	3069016	3074465	chr9	2889833	2895549	chr7	1826837	1833109
chr10_29811886_hg38	chr10	29810271	29813502	chr10	30796251	30799485	chr9	29934357	29937575	chr7	26989617	26992522
chr10_29960595_hg38	chr10	29959092	29962098	chr10	30943685	30946689	chr9	30083252	30086244	chr7	27106506	27109429
chr10_30028226_hg38	chr10	30025812	30030641	chr10	31010409	31015223	chr9	30158088	30162915	chr7	27177135	27181945
chr10_30058764_hg38	chr10	30056644	30060885	chr10	31040637	31044905	chr9	30188171	30192436	chr7	27210567	27214931
chr10_30220429_hg38	chr10	30219104	30221755	chr10	31205316	31207973	chr9	30346527	30349214	chr7	27357904	27361161
chr10_30349406_hg38	chr10	30347569	30351244	chr10	31333626	31337324	chr9	30465677	30469360	chr7	27449125	27451627
chr10_3043139_hg38	chr10	3041117	3045162	chr10	3154801	3158894	chrUn_NW_014991103v1	10403	13017	chr7	1923224	1926450
chr10_30435152_hg38	chr10	30432258	30438047	chr10	31422430	31428218	chr9	30574846	30580673	chr7	27478007	27483408
chr10_3046398_hg38	chr10	3045231	3047565	chr10	3158963	3161333	chrUn_NW_014991103v1	7721	10334	chr7	1926519	1929483
chr10_30752705_hg38	chr10	30751522	30753889	chr10	31734415	31736782	chr2	149035769	149038735	chr7	27717814	27720148
chr10_307731_hg38	chr10	306514	308948	chr10	289604	291920	chr9	237143	239316	chrUn_GL286397	874237	876396
chr10_30782524_hg38	chr10	30777815	30787233	chr10	31760618	31770050	chr9	30928486	30937333	chr7	27745432	27753636
chr10_30822937_hg38	chr10	30821369	30824505	chr10	31804186	31807312	chr9	30970178	30972652	chr7	27790222	27793094
chr10_3090860_hg38	chr10	3089737	3091984	chr10	3211358	3213607	chr9	2951576	2954139	chr7	1964705	1968051
chr10_30940944_hg38	chr10	30938710	30943179	chr10	31921742	31926217	chr9	31085860	31090355	chr7	27899286	27903681
chr10_3095353_hg38	chr10	3093246	3097461	chr10	3214861	3219123	chr9	2955198	2959105	chr7	1969519	1973309
chr10_30973966_hg38	chr10	30972840	30975092	chr10	31957987	31960229	chr9	31114436	31116680	chr7	27925384	27927714
chr10_30981291_hg38	chr10	30980095	30982488	chr10	31965229	31967618	chr9	31121707	31123856	chr7	27932261	27934355
chr10_31031366_hg38	chr10	31028891	31033841	chr10	32014015	32018951	chr9	31170011	31175147	chr7	27979394	27984685
chr10_31134149_hg38	chr10	31131901	31136397	chr10	32115679	32120172	chr9	31267213	31271942	chr7	28071608	28076416
chr10_31144040_hg38	chr10	31142851	31145229	chr10	32126628	32129005	chr9	31278952	31281334	chr7	28083387	28085735
chr10_3118247_hg38	chr10	3116779	3119716	chr10	3241175	3244122	chr9	2978463	2981429	chr7	1993963	1996946
chr10_3127020_hg38	chr10	3125648	3128393	chr10	3250144	3252897	chr9	2987512	2990208	chr7	2003177	2006125
chr10_31319993_hg38	chr10	31317258	31322728	chr10	32306043	32311347	chr9	31450128	31455566	chr7	28239081	28244818
chr10_31578568_hg38	chr10	31577500	31579636	chr10	32587757	32589893	chr9	31715422	31717516	chr7	28493254	28495368
chr10_31583035_hg38	chr10	31580710	31585361	chr10	32590967	32595616	chr9	31718587	31723277	chr7	28496435	28500830
chr10_31603407_hg38	chr10	31601035	31605779	chr10	32611243	32615936	chr9	31741419	31746071	chr7	28521146	28525609
chr10_3169516_hg38	chr10	3168339	3170694	chr10	3293301	3295638	chr9	3031324	3033680	chr7	2051275	2053485
chr10_31699268_hg38	chr10	31695748	31702789	chr10	32703071	32710151	chr9	31880146	31887432	chr7	28617603	28623927
chr10_31707702_hg38	chr10	31704828	31710576	chr10	32712188	32717933	chr9	31889440	31895533	chr7	28626862	28633140
chr10_3173365_hg38	chr10	3171191	3175539	chr10	3296137	3300490	chr9	3034146	3038413	chr7	2055214	2058466
chr10_31750571_hg38	chr10	31748110	31753032	chr10	32759723	32764636	chr9	31926439	31931712	chr7	28660482	28665694
chr10_31758143_hg38	chr10	31754157	31762130	chr10	32765762	32773733	chr9	31932852	31940795	chr7	28667005	28674828
chr10_31775127_hg38	chr10	31773927	31776328	chr10	32785529	32787939	chr9	31951423	31953809	chr7	28685926	28687788
chr10_31807902_hg38	chr10	31806130	31809675	chr10	32817683	32821228	chr9	31980238	31983777	chr7	28713577	28717123
chr10_3190067_hg38	chr10	3188532	3191603	chr10	3313484	3316561	chr9	3053862	3057588	chr7	2064291	2068272
chr10_31928673_hg38	chr10	31926156	31931191	chr10	32944832	32949879	chr9	32102601	32107588	chr7	28827876	28832839
chr10_32004390_hg38	chr10	32003375	32005405	chr10	33030463	33032482	chr9	32178384	32180981	chr7	28890732	28892267
chr10_32055712_hg38	chr10	32053309	32058115	chr10	33080446	33085262	chr9	32229236	32234338	chr7	28937467	28941765
chr10_32149107_hg38	chr10	32148044	32150171	chr10	33173899	33176025	chr9	32333806	32336253	chr7	29000976	29003076
chr10_32253901_hg38	chr10	32252846	32254956	chr10	33282811	33284917	chr9	32447786	32449896	chr7	29051478	29053777
chr10_32279860_hg38	chr10	32278679	32281041	chr10	33308408	33310774	chr9	32475396	32477739	chr7	29077632	29080115
chr10_32378353_hg38	chr10	32376061	32380646	chr10	33405138	33409706	chr9	32575880	32580439	chr7	29176161	29180693
chr10_32446349_hg38	chr10	32444116	32448582	chr10	33472684	33477108	chr9	32652937	32658497	chr7	29269457	29275049
chr10_32939091_hg38	chr10	32937778	32940405	chr10	33974920	33977543	chr9	33165784	33168379	chr7	29785716	29787945
chr10_32958039_hg38	chr10	32956127	32959952	chr10	33993278	33997065	chr9	33183824	33187601	chr7	29799995	29803885
chr10_32962090_hg38	chr10	32961018	32963163	chr10	33998131	34000259	chr9	33188648	33190777	chr7	29804891	29807337
chr10_32980973_hg38	chr10	32979648	32982298	chr10	34016755	34019407	chr9	33207409	33209910	chr7	29821815	29824751
chr10_33197111_hg38	chr10	33195527	33198696	chr10	34231874	34235040	chr9	33423775	33426907	chr7	30008759	30012105
chr10_33211709_hg38	chr10	33210575	33212844	chr10	34246639	34248903	chr9	33438424	33440992	chr7	30025106	30027113
chr10_33334780_hg38	chr10	33331638	33337922	chr10	34367727	34374060	chr9	33560047	33566330	chr7	30147984	30154469
chr10_33937633_hg38	chr10	33936533	33938733	chr10	34981050	34983256	chr9	34165320	34167847	chr7	30737929	30740144
chr10_34030707_hg38	chr10	34028748	34032666	chr10	35076822	35080710	chr9	34257758	34261655	chr7	30829790	30833858
chr10_34102183_hg38	chr10	34100640	34103726	chr10	35147758	35150858	chr9	34324644	34327825	chr7	30890673	30893799
chr10_34116931_hg38	chr10	34115658	34118205	chr10	35162801	35165344	chr9	34339751	34342262	chr7	30905946	30908135
chr10_34122001_hg38	chr10	34120979	34123023	chr10	35168098	35170148	chr9	34344986	34347027	chr7	30910653	30912673
chr10_34576712_hg38	chr10	34575278	34578147	chr10	35624448	35627328	chr9	34807022	34809943	chr7	31374031	31376774
chr10_3467712_hg38	chr10	3464732	3470692	chr10	3600313	3606274	chr9	3333578	3339367	chr7	2308601	2314578
chr10_3472927_hg38	chr10	3471243	3474612	chr10	3606688	3610064	chr9	3339773	3343093	chr7	2314973	2318575
chr10_3484725_hg38	chr10	3483568	3485883	chr10	3619014	3621401	chr9	3352033	3354455	chr7	2328082	2330503
chr10_35127280_hg38	chr10	35125256	35129305	chr10	36194036	36198076	chr9	35367703	35371781	chr7	31954095	31959088
chr10_35149521_hg38	chr10	35148402	35150640	chr10	36217404	36219638	chr9	35391830	35393845	chr7	31974291	31976317
chr10_35195922_hg38	chr10	35194193	35197652	chr10	36265471	36268916	chr9	35437798	35441296	chr7	32027393	32030380
chr10_35211406_hg38	chr10	35210281	35212531	chr10	36281510	36283761	chr9	35453938	35456206	chr7	32042747	32044991
chr10_35300289_hg38	chr10	35299278	35301301	chr10	36369178	36371201	chr9	35541833	35543848	chr7	32092622	32094751
chr10_35336658_hg38	chr10	35334931	35338385	chr10	36405303	36408765	chr9	35577192	35580892	chr7	32130451	32134446
chr10_35346671_hg38	chr10	35343092	35350251	chr10	36413469	36420619	chr9	35585614	35592301	chr7	32139256	32145508
chr10_35393739_hg38	chr10	35392702	35394776	chr10	36463041	36465117	chr9	35638246	35640332	chr7	32190035	32192393
chr10_35415487_hg38	chr10	35414485	35416490	chr10	36484096	36486109	chr9	35652790	35654316	chr7	32205654	32207695
chr10_35418635_hg38	chr10	35417635	35419635	chr10	36487255	36489262	chr9	35655480	35658287	chr7	32208836	32210550
chr10_35421366_hg38	chr10	35420363	35422369	chr10	36489989	36491997	chr9	35658991	35660989	chr7	32211361	32213561
chr10_35449838_hg38	chr10	35446960	35452717	chr10	36516486	36522250	chr9	35687056	35693244	chr7	32239027	32244232
chr10_35455323_hg38	chr10	35453502	35457145	chr10	36523029	36526667	chr9	35694017	35697640	chr7	32245003	32248560
chr10_35458739_hg38	chr10	35457592	35459887	chr10	36527114	36529409	chr9	35698080	35700342	chr7	32248984	32250919
chr10_35464458_hg38	chr10	35461820	35467097	chr10	36531365	36536638	chr9	35702302	35707517	chr7	32252843	32258086
chr10_35470391_hg38	chr10	35468560	35472223	chr10	36538100	36541776	chr9	35709001	35712272	chr7	32259512	32262774
chr10_35545153_hg38	chr10	35544039	35546268	chr10	36616622	36618853	chr9	35776428	35778637	chr7	32325709	32327887
chr10_35567175_hg38	chr10	35563450	35570900	chr10	36635694	36643149	chr9	35795076	35802557	chr7	32337648	32344832
chr10_35641187_hg38	chr10	35637241	35645134	chr10	36711298	36719360	chr9	35873869	35882170	chr7	32411473	32420289
chr10_3570777_hg38	chr10	3569318	3572236	chr10	3705232	3707973	chr9	3467088	3469829	chr7	2402558	2406064
chr10_35828092_hg38	chr10	35826555	35829630	chr10	36904606	36907615	chr9	36101154	36103975	chr7	32599607	32602460
chr10_359201_hg38	chr10	358069	360334	chr10	338510	340783	chr9	283077	285558	chrUn_GL286397	921754	923175
chr10_35940906_hg38	chr10	35939777	35942035	chr10	37015529	37017787	chr9	36209350	36211592	chr7	32711170	32713363
chr10_36333272_hg38	chr10	36330492	36336052	chr10	37422324	37427879	chr9	37845237	37850484	chr7	33079293	33085713
chr10_3669353_hg38	chr10	3667607	3671099	chr10	3804152	3807650	chr9	3568449	3571997	chr7	2497276	2501128
chr10_369175_hg38	chr10	367751	370599	chr10	348263	350864	chr9	292908	295408	chrUn_GL286397	941893	944349
chr10_3775657_hg38	chr10	3774011	3777304	chr10	3910643	3913937	chr9	3677298	3680592	chr7	2598816	2602100
chr10_3783101_hg38	chr10	3778509	3787693	chr10	3915146	3924505	chr9	3681798	3691037	chr7	2603300	2612599
chr10_37857477_hg38	chr10	37854665	37860289	chr10	39012503	39018131	chr9	37378987	37384658	chr22	18773542	18778887
chr10_37976357_hg38	chr10	37974705	37978009	chr10	39131807	39135119	chr9	37493747	37497079	chr22	18872770	18875182
chr10_38010906_hg38	chr10	38009682	38012131	chr10	39176645	39179096	chr9	37546243	37548641	chr22	18895627	18898267
chr10_3804426_hg38	chr10	3803365	3805488	chr10	3948686	3950809	chr9	3707078	3709179	chr7	2627976	2630091
chr10_3807703_hg38	chr10	3806698	3808709	chr10	3952019	3954027	chr9	3710394	3712437	chr7	2631410	2633386
chr10_3853167_hg38	chr10	3851944	3854391	chr10	3997048	3999494	chr9	3757635	3760077	chr7	2682636	2685142
chr10_392492_hg38	chr10	388177	396807	chr10	379701	388080	chr9	314370	322399	chrUn_GL286397	968917	977401
chr10_4035085_hg38	chr10	4033971	4036200	chr10	4177913	4180148	chr9	3949567	3951803	chr7	2851248	2853635
chr10_4141962_hg38	chr10	4140898	4143027	chr10	4278937	4281066	chr9	4057658	4059781	chr7	2955086	2957205
chr10_4145822_hg38	chr10	4144099	4147546	chr10	4282122	4285590	chr9	4060849	4064305	chr7	2958290	2961771
chr10_4181411_hg38	chr10	4180404	4182418	chr10	4318366	4320386	chr9	4095330	4097338	chr7	2992991	2995012
chr10_43139011_hg38	chr10	43136473	43141549	chr10	44935122	44940199	chr9	38544545	38549984	chr12	30875918	30880926
chr10_43172994_hg38	chr10	43171966	43174023	chr10	44970291	44972351	chr9	38580522	38582579	chr12	30910168	30912219
chr10_43216944_hg38	chr10	43213254	43220634	chr10	45013101	45020494	chr9	38620458	38627964	chr12	30949644	30956878
chr10_43249331_hg38	chr10	43248228	43250434	chr10	45048173	45050375	chr9	38651536	38653719	chr12	30985207	30987424
chr10_43315201_hg38	chr10	43314043	43316360	chr10	45114485	45116801	chr9	38721775	38724093	chr12	31060063	31062366
chr10_43350038_hg38	chr10	43348106	43351970	chr10	45149495	45153355	chr9	38764660	38768841	chr12	31103714	31107628
chr10_43362475_hg38	chr10	43360566	43364384	chr10	45177331	45181152	chr9	38779250	38782507	chr12	31118101	31121469
chr10_43372715_hg38	chr10	43369858	43375572	chr10	45186321	45191989	chr9	38789660	38795603	chr12	31127534	31134340
chr10_43397128_hg38	chr10	43394960	43399297	chr10	45210784	45215086	chr9	38815411	38819969	chr12	31152031	31155576
chr10_43408420_hg38	chr10	43405963	43410878	chr10	45221770	45226729	chr9	38827139	38832407	chr12	31161854	31167051
chr10_43436948_hg38	chr10	43435340	43438557	chr10	45254618	45257852	chr9	38857953	38860904	chr12	31192951	31195862
chr10_43454730_hg38	chr10	43452140	43457320	chr10	45271434	45276677	chr9	38873335	38878642	chr12	31208487	31215161
chr10_43574507_hg38	chr10	43572941	43576073	chr10	45403325	45406463	chr9	38997938	39001067	chr12	31447916	31451419
chr10_43606526_hg38	chr10	43605032	43608020	chr10	45435428	45438419	chr9	39016983	39020481	chr12	31466845	31469785
chr10_43648748_hg38	chr10	43647146	43650350	chr10	45477184	45480416	chr9	39064414	39067582	chr12	31501411	31505866
chr10_43691343_hg38	chr10	43689050	43693637	chr10	45519043	45523650	chr9	39107632	39112219	chr12	31551974	31556536
chr10_43852212_hg38	chr10	43851029	43853396	chr10	45690205	45692569	chr9	39284335	39286700	chr12	31760742	31763100
chr10_43863966_hg38	chr10	43862459	43865473	chr10	45701679	45704709	chr9	39295777	39298836	chr12	31772924	31775907
chr10_43875479_hg38	chr10	43874023	43876935	chr10	45713254	45716173	chr9	39307353	39310294	chr12	31784376	31786941
chr10_43903786_hg38	chr10	43901928	43905645	chr10	45741156	45744906	chr9	39335614	39339304	chr12	31812506	31816453
chr10_43941110_hg38	chr10	43938520	43943700	chr10	45777786	45782966	chr9	39365995	39371183	chr12	31850941	31856175
chr10_44045712_hg38	chr10	44043823	44047602	chr10	45890130	45893910	chr9	39472069	39475806	chr12	31965720	31969481
chr10_44049399_hg38	chr10	44048037	44050762	chr10	45894345	45897070	chr9	39476242	39478313	chr12	31969933	31972635
chr10_44263201_hg38	chr10	44261003	44265399	chr10	46121523	46125928	chr9	39689976	39694361	chr12	32206144	32209005
chr10_44310444_hg38	chr10	44308773	44312116	chr10	46168805	46172160	chr9	39731084	39734387	chr12	32248853	32252479
chr10_44358159_hg38	chr10	44355880	44360439	chr10	46215761	46220325	chr9	39778133	39782688	chr12	32310293	32314670
chr10_44363563_hg38	chr10	44362446	44364680	chr10	46222332	46224567	chr9	39784869	39787044	chr12	32316678	32318489
chr10_44384210_hg38	chr10	44381961	44386459	chr10	46241865	46246349	chr9	39804248	39808755	chr12	32338168	32342594
chr10_44395826_hg38	chr10	44394393	44397259	chr10	46254280	46257145	chr9	39816415	39820250	chr12	32349901	32353689
chr10_44651374_hg38	chr10	44650185	44652564	chr10	46502929	46505308	chr9	40069396	40071765	chr20_GL285845_random	23874	26308
chr10_44714356_hg38	chr10	44712202	44716510	chr10	46583923	46588229	chr9	40130383	40134694	chr12	32642216	32646531
chr10_44864879_hg38	chr10	44863285	44866473	chr10	46736879	46739998	chr9	40283996	40287194	chr12	32835280	32838361
chr10_44879547_hg38	chr10	44877668	44881426	chr10	46751131	46754890	chr9	40298223	40302002	chr12	32844913	32848647
chr10_44908782_hg38	chr10	44907741	44909823	chr10	46781112	46783195	chr9	40328835	40330906	chr12	32890254	32892183
chr10_44935657_hg38	chr10	44934281	44937033	chr10	46807568	46810324	chr9	40354829	40357583	chr20_GL285848_random	2516	5258
chr10_44960253_hg38	chr10	44953754	44966753	chr10	46827160	46840224	chr9	40374240	40388393	chr20_GL285848_random	25348	38240
chr10_44968779_hg38	chr10	44967287	44970272	chr10	46840758	46843743	chr9	40388922	40391931	chr20_GL285848_random	39048	41971
chr10_44978134_hg38	chr10	44972168	44984101	chr10	46845621	46857776	chr9	40393829	40405729	chr20_GL285848_random	43842	56943
chr10_4498497_hg38	chr10	4497387	4499607	chr10	4644867	4647088	chr9	4429679	4432220	chr7	3318777	3320956
chr10_44995953_hg38	chr10	44994265	44997641	chr10	46867917	46871320	chr9	40415879	40419228	chr20_GL285848_random	67085	70392
chr10_45001132_hg38	chr10	44999779	45002485	chr10	46873458	46876153	chr9	40421363	40424105	chr20_GL285848_random	72495	75420
chr10_4514173_hg38	chr10	4512806	4515540	chr10	4660307	4663078	chr9	4445584	4447953	chr7	3332558	3334890
chr10_45559475_hg38	chr10	45557346	45561605	chr10	47553779	47558050	chr9	41130679	41134986	chr12	33256111	33260134
chr10_45580999_hg38	chr10	45579964	45582035	chr10	47576357	47578426	chr9	41148866	41150907	chr12	33272865	33274871
chr10_45585064_hg38	chr10	45583936	45586192	chr10	47580325	47582528	chr9	41152714	41155455	chr12	33277616	33279936
chr10_45594247_hg38	chr10	45591850	45596645	chr10	47588225	47593011	chr9	41160757	41165249	chr12	33282494	33286944
chr10_45672992_hg38	chr10	45671143	45674842	chr10	47671136	47674832	chr9	41238902	41242554	chr12	33381638	33384521
chr10_46020160_hg38	chr10	46019130	46021190	chr10	50354135	50356195	chr9	44090319	44092366	chr12	33715374	33717390
chr10_46024335_hg38	chr10	46021961	46026709	chr10	50356970	50361718	chr9	44093166	44097589	chr12	33710934	33714897
chr10_46030967_hg38	chr10	46029277	46032657	chr10	50364282	50367666	chr9	44099822	44103232	chr12	33704785	33708655
chr10_46521817_hg38	chr10	46517725	46525910	chr10	50674464	50682635	chr9	44363761	44370180	chr12	36547804	36556699
chr10_46527645_hg38	chr10	46526251	46529040	chr10	50671046	50674124	chr9	44370218	44372531	chr12	36605226	36607677
chr10_47347997_hg38	chr10	47345279	47350716	chr10	48008953	48014359	chr9	41780604	41785954	chr12	36168920	36174252
chr10_47359400_hg38	chr10	47357679	47361121	chr10	47998547	48001987	chr9	41769478	41772895	chr12	36181326	36184751
chr10_47368936_hg38	chr10	47367651	47370222	chr10	47989439	47992013	chr9	41760350	41762920	chr12	36191365	36193862
chr10_47371928_hg38	chr10	47370917	47372939	chr10	47986723	47988744	chr9	41757344	41759356	chr12	36194540	36196547
chr10_47380588_hg38	chr10	47375006	47386170	chr10	47973452	47984660	chr9	41745159	41755276	chr12	36198603	36209740
chr10_481091_hg38	chr10	479855	482328	chr10	488456	490749	chr9	378830	380528	chrUn_GL286397	1044640	1046981
chr10_48191660_hg38	chr10	48187433	48195887	chr10	48499620	48508110	chr9	42281933	42290354	chr12	35631226	35639339
chr10_48207052_hg38	chr10	48205597	48208507	chr10	48517807	48520712	chr9	42300069	42302977	chr12	35618176	35621055
chr10_48247879_hg38	chr10	48246652	48249107	chr10	48558828	48561297	chr9	42347797	42350269	chr12	35578235	35580694
chr10_48271406_hg38	chr10	48269989	48272823	chr10	48582170	48585005	chr9	42371734	42374573	chr12	35556014	35558805
chr10_48306848_hg38	chr10	48305052	48308645	chr10	48617216	48620829	chr9	42407035	42410594	chr12	35523533	35527378
chr10_48399458_hg38	chr10	48398143	48400773	chr10	48708498	48711128	chr9	42502770	42505407	chr12	35438389	35441084
chr10_484437_hg38	chr10	482575	486300	chr10	492150	495893	chr9	380727	384440	chrUn_GL286397	1047174	1050801
chr10_48446252_hg38	chr10	48444310	48448194	chr10	48754674	48758551	chr9	42549160	42552992	chr12	35383299	35388062
chr10_48450198_hg38	chr10	48449096	48451300	chr10	48759451	48761639	chr9	42553895	42556069	chr12	35380259	35382411
chr10_48465472_hg38	chr10	48462536	48468409	chr10	48772884	48778366	chr9	42567511	42573016	chr12	35362202	35367856
chr10_48497765_hg38	chr10	48496075	48499456	chr10	48805971	48809350	chr9	42602398	42605774	chr12	35333525	35336704
chr10_4851256_hg38	chr10	4849203	4853310	chr10	5009479	5013586	chr9	4828418	4832523	chr7	3634678	3640026
chr10_48552262_hg38	chr10	48550680	48553844	chr10	48860311	48863477	chr9	42657273	42660450	chr12	35269725	35272866
chr10_48564791_hg38	chr10	48563763	48565820	chr10	48873395	48875453	chr9	42670167	42671925	chr12	35257191	35259262
chr10_48580408_hg38	chr10	48579375	48581442	chr10	48888994	48891056	chr9	42685988	42688054	chr12	35240497	35242540
chr10_48692517_hg38	chr10	48690948	48694086	chr10	49010891	49014028	chr9	42798214	42801350	chr12	35117785	35120748
chr10_48698735_hg38	chr10	48697023	48700448	chr10	49016965	49020387	chr9	42804295	42807713	chr12	35111890	35114834
chr10_48804707_hg38	chr10	48802393	48807022	chr10	49122037	49126662	chr9	42908647	42913252	chr12	35006949	35011393
chr10_48880153_hg38	chr10	48878839	48881468	chr10	49198396	49201038	chr9	42982765	42985457	chr12	34936643	34939335
chr10_48985921_hg38	chr10	48984011	48987832	chr10	49303895	49307705	chr9	43087805	43091677	chr12	34831760	34833940
chr10_49001506_hg38	chr10	48999837	49003175	chr10	49319790	49323091	chr9	43103253	43107002	chr12	34814846	34818717
chr10_49071525_hg38	chr10	49070411	49072640	chr10	49396263	49398515	chr9	43171090	43173335	chr12	34747076	34748207
chr10_49075220_hg38	chr10	49074074	49076367	chr10	49399949	49402242	chr9	43180899	43183181	chr12	34745475	34747076
chr10_49106990_hg38	chr10	49105862	49108119	chr10	49432939	49435190	chr9	43213249	43215502	chr12	34711837	34714092
chr10_49115440_hg38	chr10	49113117	49117763	chr10	49440189	49444831	chr9	43220546	43225188	chr12	34702241	34707550
chr10_49144349_hg38	chr10	49143216	49145482	chr10	49470371	49472636	chr9	43247496	43249758	chr12	34662422	34664697
chr10_491703_hg38	chr10	490174	493233	chr10	500551	503860	chr9	388466	391360	chrUn_GL286397	1054881	1057132
chr10_49177557_hg38	chr10	49176167	49178948	chr10	49503340	49506130	chr9	43280596	43283389	chr12	34627852	34630666
chr10_49188288_hg38	chr10	49186441	49190135	chr10	49513594	49517288	chr9	43290786	43294514	chr12	34612682	34616914
chr10_49207389_hg38	chr10	49205714	49209065	chr10	49532692	49536052	chr9	43310230	43313565	chr12	34592826	34596782
chr10_49272614_hg38	chr10	49271559	49273669	chr10	49603631	49605741	chr9	43370848	43372918	chr12	34517407	34519489
chr10_49278541_hg38	chr10	49277316	49279766	chr10	49609404	49611855	chr9	43376442	43378878	chr12	34508844	34511327
chr10_49360413_hg38	chr10	49359164	49361662	chr10	49690957	49693455	chr9	43454518	43457007	chr12	34409456	34411859
chr10_4942812_hg38	chr10	4940902	4944722	chr10	5102455	5106275	chr9	4885393	4889206	chr7	3680138	3683058
chr10_4948734_hg38	chr10	4947664	4949804	chr10	5109224	5111367	chr9	4892135	4894266	chr7	3687794	3689925
chr10_49497083_hg38	chr10	49495989	49498178	chr10	49831350	49833539	chr9	43575934	43578438	chr12	34227907	34229912
chr10_49509363_hg38	chr10	49507483	49511244	chr10	49842840	49846566	chr9	43587742	43591454	chr12	34214819	34218331
chr10_49520034_hg38	chr10	49517641	49522428	chr10	49852959	49857752	chr9	43597870	43602681	chr12	34203619	34208435
chr10_49524386_hg38	chr10	49523277	49525496	chr10	49858603	49860813	chr9	43603531	43605788	chr12	34200140	34202779
chr10_49539011_hg38	chr10	49537384	49540638	chr10	49872623	49875866	chr9	43617427	43620468	chr12	34186499	34188554
chr10_49621041_hg38	chr10	49618350	49623732	chr10	49953808	49959198	chr9	43696789	43702179	chr12	34097083	34102795
chr10_4964006_hg38	chr10	4962143	4965870	chr10	5123604	5127611	chr9	4905781	4909981	chr7	3695335	3698898
chr10_49679463_hg38	chr10	49678390	49680536	chr10	50013476	50015623	chr9	43759630	43761737	chr12	34029599	34031751
chr10_49743339_hg38	chr10	49742163	49744515	chr10	50078565	50081805	chr9	43817895	43819897	chr12	33962845	33965257
chr10_49760390_hg38	chr10	49756942	49763838	chr10	50094208	50101121	chr9	43832237	43839419	chr12	33943450	33950492
chr10_49942129_hg38	chr10	49940605	49943653	chr10	50303481	50306528	chr9	44042697	44045739	chr12	33757546	33760893
chr10_50287098_hg38	chr10	50286076	50288120	chr10	51145699	51147754	chr9	82234338	82236388	chr12	73610429	73612467
chr10_50315940_hg38	chr10	50314641	50317239	chr10	51174264	51176862	chr9	82261079	82263714	chr12	73636765	73639424
chr10_50386324_hg38	chr10	50384815	50387833	chr10	51239762	51242781	chr9	82325973	82329019	chr12	73710358	73713357
chr10_50419939_hg38	chr10	50416870	50423008	chr10	51275378	51281505	chr9	82357429	82363526	chr12	73748958	73755052
chr10_50431779_hg38	chr10	50430747	50432811	chr10	51289220	51291276	chr9	82371076	82373125	chr12	73762225	73764261
chr10_50437633_hg38	chr10	50436585	50438682	chr10	51295048	51297146	chr9	82377187	82379518	chr12	73767390	73769514
chr10_50505269_hg38	chr10	50501231	50509308	chr10	51359482	51367610	chr9	82440627	82448336	chr12	73833810	73841419
chr10_50515948_hg38	chr10	50514008	50517889	chr10	51372306	51376181	chr9	82453109	82456995	chr12	73846126	73850029
chr10_50552866_hg38	chr10	50551841	50553892	chr10	51410132	51412186	chr9	82487408	82489580	chr12	73894080	73896167
chr10_50568445_hg38	chr10	50567445	50569445	chr10	51425396	51427390	chr9	82502238	82504562	chr12	73909689	73911208
chr10_50604781_hg38	chr10	50603254	50606309	chr10	51461237	51464298	chr9	82539498	82542557	chr12	73945809	73949596
chr10_50619905_hg38	chr10	50618666	50621145	chr10	51476666	51479172	chr9	82555354	82557903	chr12	73962778	73965262
chr10_50623998_hg38	chr10	50621359	50626637	chr10	51479386	51484664	chr9	82558112	82563692	chr12	73965471	73970697
chr10_5094629_hg38	chr10	5093600	5095658	chr10	5262905	5264957	chr9	5011110	5013080	chr7	3721941	3723830
chr10_50991531_hg38	chr10	50990397	50992666	chr10	51787383	51789669	chr9	81908180	81910491	chr12	73293426	73295748
chr10_51075112_hg38	chr10	51072791	51077434	chr10	51869818	51874466	chr9	81761291	81765921	chr12	73205892	73210525
chr10_510884_hg38	chr10	508965	512804	chr10	520968	524790	chr9	403883	407673	chrUn_GL286397	1071769	1076567
chr10_51699225_hg38	chr10	51697188	51701262	chr10	52500281	52504381	chr9	81116609	81120692	chr12	72549824	72553885
chr10_51918804_hg38	chr10	51917658	51919951	chr10	52727549	52729839	chr9	80882417	80884743	chr12	72301327	72303906
chr10_52314205_hg38	chr10	52312432	52315979	chr10	53118127	53121661	chr9	80495083	80498593	chr12	71850819	71854307
chr10_5513096_hg38	chr10	5512085	5514107	chr10	5699365	5701384	chr9	5376602	5378650	chr7	4049076	4051360
chr10_551410_hg38	chr10	549669	553152	chr10	563909	567316	chr9	439042	442598	chrUn_GL286397	1104204	1107590
chr10_5526264_hg38	chr10	5524983	5527545	chr10	5712031	5714590	chr9	5389707	5392254	chr7	4062048	4064805
chr10_5547960_hg38	chr10	5546450	5549470	chr10	5733453	5736501	chr9	5410725	5414155	chr7	4082863	4085825
chr10_5604579_hg38	chr10	5603402	5605756	chr10	5791073	5793403	chr9	5471689	5473977	chr7	4141235	4143616
chr10_5610685_hg38	chr10	5609134	5612236	chr10	5796778	5799803	chr9	5477347	5480492	chr7	4144654	4147261
chr10_5666786_hg38	chr10	5664930	5668642	chr10	5852595	5856304	chr9	5535405	5539098	chr7	4203452	4206987
chr10_5685156_hg38	chr10	5683296	5687016	chr10	5870970	5874694	chr9	5553848	5558030	chr7	4218567	4223177
chr10_5692625_hg38	chr10	5691416	5693835	chr10	5879099	5881509	chr9	5562441	5564826	chr7	4228460	4230727
chr10_57964424_hg38	chr10	57963369	57965480	chr10	58764060	58766168	chr9	74836756	74838858	chr12	66417945	66420020
chr10_5813736_hg38	chr10	5811543	5815930	chr10	5999132	6003532	chr9	5683798	5688176	chr7	4353214	4357065
chr10_58268304_hg38	chr10	58265726	58270883	chr10	59068679	59073809	chr9	74522587	74527715	chr12	66112978	66118129
chr10_58385246_hg38	chr10	58383613	58386880	chr10	59187638	59190935	chr9	74404728	74407973	chr12	65992521	65995703
chr10_5840755_hg38	chr10	5839643	5841867	chr10	6027400	6029626	chr9	5714799	5716995	chr7	4377385	4379603
chr10_58415081_hg38	chr10	58414068	58416095	chr10	59218008	59220034	chr9	74374284	74376299	chr12	65962791	65965096
chr10_5858446_hg38	chr10	5855583	5861309	chr10	6043291	6048990	chr9	5727320	5733262	chr7	4394952	4400269
chr10_5871125_hg38	chr10	5869404	5872847	chr10	6057115	6060750	chr9	5742767	5746300	chr7	4403454	4406379
chr10_5876333_hg38	chr10	5875248	5877419	chr10	6063154	6065321	chr9	5748964	5751426	chr7	4409749	4411869
chr10_58782935_hg38	chr10	58781735	58784135	chr10	59594693	59597067	chr9	73989405	73991743	chr12	65632917	65635142
chr10_58796499_hg38	chr10	58795015	58797983	chr10	59608002	59610975	chr9	73975281	73978197	chr12	65619986	65622930
chr10_58846573_hg38	chr10	58845573	58847573	chr10	59658523	59660520	chr9	73913309	73915509	chr12	65558741	65560862
chr10_5889633_hg38	chr10	5887379	5891888	chr10	6075258	6079788	chr9	5761575	5766080	chr7	4421106	4425713
chr10_58966737_hg38	chr10	58962562	58970912	chr10	59779981	59788324	chr9	73774578	73782913	chr12	65443509	65450311
chr10_58992720_hg38	chr10	58991119	58994321	chr10	59808627	59811840	chr9	73751196	73754132	chr12	65418394	65421526
chr10_58999400_hg38	chr10	58997338	59001463	chr10	59814857	59818986	chr9	73744009	73748137	chr12	65406690	65411029
chr10_59008494_hg38	chr10	59007438	59009550	chr10	59824982	59827097	chr9	73735831	73737929	chr12	65398743	65401132
chr10_59018958_hg38	chr10	59017901	59020015	chr10	59835463	59837575	chr9	73724947	73727111	chr12	65388741	65390892
chr10_59026336_hg38	chr10	59025033	59027640	chr10	59842568	59845158	chr9	73717283	73719920	chr12	65381220	65383760
chr10_59061819_hg38	chr10	59060742	59062897	chr10	59878263	59880406	chr9	73682632	73684789	chr12	65353347	65355487
chr10_59064896_hg38	chr10	59063570	59066223	chr10	59881082	59883739	chr9	73679357	73681960	chr12	65350115	65352686
chr10_59079786_hg38	chr10	59078168	59081404	chr10	59895639	59898871	chr9	73664176	73667424	chr12	65334707	65337940
chr10_59097566_hg38	chr10	59094876	59100257	chr10	59912078	59917466	chr9	73646364	73651732	chr12	65314446	65319841
chr10_5910930_hg38	chr10	5909646	5912214	chr10	6097579	6100150	chr9	5784228	5787105	chr7	4443427	4445792
chr10_59176804_hg38	chr10	59174936	59178673	chr10	59991965	59995698	chr9	73563927	73567638	chr12	65240648	65244355
chr10_59271778_hg38	chr10	59270236	59273320	chr10	60094900	60097987	chr9	73476824	73480377	chr12	65143949	65147472
chr10_5927457_hg38	chr10	5924383	5930532	chr10	6112484	6118606	chr9	5837109	5843256	chr7	4457601	4462682
chr10_59284215_hg38	chr10	59282405	59286025	chr10	60108209	60111831	chr9	73464000	73467666	chr12	65131278	65134869
chr10_59361263_hg38	chr10	59358203	59364324	chr10	60183988	60190100	chr9	73389692	73395818	chr12	65054570	65060698
chr10_5938114_hg38	chr10	5936919	5939310	chr10	6125044	6127452	chr9	5849638	5852103	chr7	4470077	4472749
chr10_59517018_hg38	chr10	59514399	59519637	chr10	60349894	60354882	chr9	73242845	73247742	chr12	64892017	64896585
chr10_59579525_hg38	chr10	59577887	59581163	chr10	60413373	60416647	chr9	73178410	73181698	chr12	64826635	64829846
chr10_59626270_hg38	chr10	59624602	59627938	chr10	60459735	60463079	chr9	73131146	73134465	chr12	64740464	64743344
chr10_59683576_hg38	chr10	59681295	59685858	chr10	60534051	60538174	chr9	73072257	73077015	chr12	64689671	64694618
chr10_59709674_hg38	chr10	59707549	59711799	chr10	60560534	60564749	chr9	73047384	73051617	chr12	64668713	64673586
chr10_59750749_hg38	chr10	59745768	59755731	chr10	60598774	60608729	chr9	73002231	73012893	chr12	64629646	64640421
chr10_5977234_hg38	chr10	5975540	5978928	chr10	6164044	6167430	chr9	5895521	5899850	chr7	4512730	4515999
chr10_59793159_hg38	chr10	59791751	59794567	chr10	60644782	60647596	chr9	72954975	72957784	chr12	64597653	64600467
chr10_59804298_hg38	chr10	59802699	59805898	chr10	60655700	60658898	chr9	72943966	72947177	chr12	64587733	64590766
chr10_59888761_hg38	chr10	59887182	59890340	chr10	60740062	60743217	chr9	72856792	72861133	chr12	64505204	64509684
chr10_59895232_hg38	chr10	59893831	59896633	chr10	60746782	60749579	chr9	72850912	72853679	chr12	64498544	64501813
chr10_59899274_hg38	chr10	59897621	59900928	chr10	60750569	60753872	chr9	72846330	72849948	chr12	64494034	64497671
chr10_59906538_hg38	chr10	59903509	59909567	chr10	60756467	60762536	chr9	72837646	72843747	chr12	64485305	64491347
chr10_60010338_hg38	chr10	60008731	60011946	chr10	60864143	60867347	chr9	72733678	72736905	chr12	64369693	64372782
chr10_60032071_hg38	chr10	60029783	60034359	chr10	60885194	60889827	chr9	72711433	72715887	chr12	64345872	64350747
chr10_60072926_hg38	chr10	60071905	60073948	chr10	60927303	60929346	chr9	72672088	72674131	chr12	64310848	64312891
chr10_60101320_hg38	chr10	60098905	60103735	chr10	60954264	60959095	chr9	72641907	72646766	chr12	64279584	64285139
chr10_6010579_hg38	chr10	6008814	6012344	chr10	6196979	6200515	chr9	5935411	5938951	chr7	4541061	4544743
chr10_60175671_hg38	chr10	60174600	60176743	chr10	61029984	61032133	chr9	72567359	72569508	chr12	64205954	64207842
chr10_60199964_hg38	chr10	60198082	60201847	chr10	61057164	61060925	chr9	72541850	72545958	chr12	64181369	64185403
chr10_60207958_hg38	chr10	60203852	60212064	chr10	61062924	61071471	chr9	72531640	72539833	chr12	64170316	64179697
chr10_60224066_hg38	chr10	60222937	60225196	chr10	61086099	61088357	chr9	72518204	72520437	chr12	64160928	64163164
chr10_60252344_hg38	chr10	60250649	60254040	chr10	61113759	61117144	chr9	72493989	72497186	chr12	64129147	64132732
chr10_60258522_hg38	chr10	60257389	60259655	chr10	61120490	61122756	chr9	72488328	72490609	chr12	64123415	64125696
chr10_60281128_hg38	chr10	60280093	60282164	chr10	61143190	61145260	chr9	72465767	72467846	chr12	64100302	64102367
chr10_60290824_hg38	chr10	60287184	60294465	chr10	61150287	61157575	chr9	72453316	72460720	chr12	64087657	64095328
chr10_60336758_hg38	chr10	60334899	60338618	chr10	61198327	61202033	chr9	72409118	72412833	chr12	64040051	64043759
chr10_60352289_hg38	chr10	60349619	60354960	chr10	61213027	61218281	chr9	72392924	72398201	chr12	64022844	64028888
chr10_60367974_hg38	chr10	60362415	60373533	chr10	61225733	61236850	chr9	72374121	72385134	chr12	64005066	64015699
chr10_60376433_hg38	chr10	60374644	60378222	chr10	61237961	61241541	chr9	72369446	72373051	chr12	64000461	64003999
chr10_60387465_hg38	chr10	60382763	60392167	chr10	61246091	61255496	chr9	72355445	72364862	chr12	63986518	63995884
chr10_60394516_hg38	chr10	60393435	60395597	chr10	61256765	61258928	chr9	72351513	72353686	chr12	63982897	63985016
chr10_60399892_hg38	chr10	60397706	60402079	chr10	61261027	61265392	chr9	72345054	72349387	chr12	63975715	63980860
chr10_60431007_hg38	chr10	60427244	60434771	chr10	61290629	61298159	chr9	72312114	72319500	chr12	63941676	63949486
chr10_60481847_hg38	chr10	60480669	60483025	chr10	61344169	61346523	chr9	72263363	72265811	chr12	63892900	63895232
chr10_60508437_hg38	chr10	60507413	60509461	chr10	61370885	61372936	chr9	72235984	72238059	chr12	63866891	63868977
chr10_60525823_hg38	chr10	60524796	60526850	chr10	61388245	61390299	chr9	72218453	72220497	chr12	63850213	63852282
chr10_60535112_hg38	chr10	60533979	60536245	chr10	61397449	61399715	chr9	72208887	72211156	chr12	63841171	63843420
chr10_60572290_hg38	chr10	60569651	60574929	chr10	61433251	61438558	chr9	72169400	72174656	chr12	63805639	63810865
chr10_60604753_hg38	chr10	60603381	60606125	chr10	61467384	61470127	chr9	72138208	72140955	chr12	63773224	63775930
chr10_60810847_hg38	chr10	60809453	60812242	chr10	61673335	61676121	chr9	71927368	71930193	chr12	63572126	63574777
chr10_6088130_hg38	chr10	6085380	6090880	chr10	6276535	6282006	chr9	6013345	6019167	chr7	4623329	4628342
chr10_60901116_hg38	chr10	60899204	60903029	chr10	61763136	61766959	chr9	71832800	71837594	chr12	63480226	63484067
chr10_60943987_hg38	chr10	60942286	60945688	chr10	61806160	61809552	chr9	71791206	71794599	chr12	63436885	63440585
chr10_61095310_hg38	chr10	61094102	61096519	chr10	61967059	61969475	chr9	71633457	71635450	chr12	63301041	63302946
chr10_61100756_hg38	chr10	61099066	61102447	chr10	61972030	61975411	chr9	71627512	71630902	chr12	63294974	63298345
chr10_61125862_hg38	chr10	61124727	61126998	chr10	61997712	61999989	chr9	71603495	71605755	chr12	63269876	63272107
chr10_61130665_hg38	chr10	61129371	61131959	chr10	62002365	62004952	chr9	71598541	71601122	chr12	63264927	63267541
chr10_61140422_hg38	chr10	61138666	61142178	chr10	62011668	62015230	chr9	71588222	71591953	chr12	63254830	63258286
chr10_61169785_hg38	chr10	61167830	61171741	chr10	62040955	62044736	chr9	71559116	71562860	chr12	63224355	63228465
chr10_61244811_hg38	chr10	61243785	61245837	chr10	62116766	62118819	chr9	71483924	71485975	chr12	63137112	63139008
chr10_6124857_hg38	chr10	6123760	6125955	chr10	6314930	6317168	chr9	6052433	6054982	chr7	4668132	4670172
chr10_61411270_hg38	chr10	61410267	61412273	chr10	62292862	62294872	chr9	71322943	71324981	chr12	62971439	62973444
chr10_614232_hg38	chr10	612852	615612	chr10	637873	640631	chr9	504828	507505	chrUn_GL286397	1180870	1183523
chr10_61447853_hg38	chr10	61445775	61449932	chr10	62327303	62331436	chr9	71284750	71288780	chr12	62929212	62933276
chr10_6145101_hg38	chr10	6142664	6147539	chr10	6333968	6338830	chr9	6073185	6077884	chr7	4685108	4689009
chr10_61452973_hg38	chr10	61451454	61454493	chr10	62332959	62336017	chr9	71280170	71283212	chr12	62924655	62927601
chr10_61627981_hg38	chr10	61625235	61630728	chr10	62500917	62506408	chr9	71099160	71104615	chr12	62748694	62754352
chr10_61635701_hg38	chr10	61634479	61636923	chr10	62510126	62512571	chr9	71092998	71095445	chr12	62742266	62744700
chr10_6163571_hg38	chr10	6161895	6165247	chr10	6352961	6356644	chr9	6092281	6095704	chr7	4698457	4700321
chr10_61663094_hg38	chr10	61661889	61664299	chr10	62537405	62539929	chr9	71065824	71068236	chr12	62714818	62717711
chr10_61702272_hg38	chr10	61700665	61703880	chr10	62575756	62578955	chr9	71026115	71029402	chr12	62671388	62674852
chr10_6175970_hg38	chr10	6171192	6180749	chr10	6362607	6372023	chr9	6103821	6113761	chr7	4706432	4714764
chr10_61964145_hg38	chr10	61962918	61965373	chr10	62856420	62858875	chr9	70766694	70769471	chr12	62403137	62405565
chr10_61974098_hg38	chr10	61972259	61975938	chr10	62865771	62869449	chr9	70756139	70759812	chr12	62391948	62395918
chr10_62048965_hg38	chr10	62045829	62052102	chr10	62939183	62945451	chr9	70682820	70689094	chr12	62310554	62316772
chr10_62076400_hg38	chr10	62074695	62078105	chr10	62968023	62971434	chr9	70656917	70660315	chr12	62284391	62288403
chr10_62083246_hg38	chr10	62082017	62084476	chr10	62975350	62977808	chr9	70650472	70652964	chr12	62278436	62280874
chr10_6211817_hg38	chr10	6210153	6213481	chr10	6407640	6410615	chr9	6141461	6144032	chr7	4748472	4751355
chr10_62269034_hg38	chr10	62267825	62270243	chr10	63160874	63163310	chr9	70454462	70456925	chr12	62075394	62078144
chr10_62375157_hg38	chr10	62372510	62377804	chr10	63261495	63266791	chr9	70331693	70336983	chr12	61978711	61984074
chr10_62381545_hg38	chr10	62378718	62384373	chr10	63267705	63273366	chr9	70325132	70330789	chr12	61972162	61977788
chr10_62395616_hg38	chr10	62394007	62397225	chr10	63282955	63286182	chr9	70312331	70315552	chr12	61958853	61962012
chr10_62430578_hg38	chr10	62429351	62431806	chr10	63318265	63320725	chr9	70277855	70280103	chr12	61927063	61929218
chr10_62462970_hg38	chr10	62459882	62466058	chr10	63348782	63354971	chr9	70244456	70250636	chr12	61890858	61896996
chr10_62563991_hg38	chr10	62562218	62565764	chr10	63450623	63454154	chr9	70138925	70142400	chr12	61788360	61791868
chr10_6280383_hg38	chr10	6279267	6281499	chr10	6476494	6478757	chr9	6210184	6212396	chr7	4811072	4813569
chr10_62805101_hg38	chr10	62803194	62807009	chr10	63679674	63683479	chr9	69912835	69916629	chr12	61560027	61563809
chr10_63133681_hg38	chr10	63132138	63135224	chr10	64008134	64011167	chr9	69597584	69600621	chr12	61248484	61252002
chr10_63207359_hg38	chr10	63205785	63208934	chr10	64081928	64085077	chr9	69520055	69523204	chr12	61170805	61174273
chr10_6328515_hg38	chr10	6326710	6330321	chr10	6523977	6527588	chr9	6253556	6257510	chr7	4852342	4855725
chr10_63465753_hg38	chr10	63463849	63467658	chr10	64339944	64343747	chr9	69253109	69256947	chr12	60889334	60892794
chr10_63515434_hg38	chr10	63514397	63516472	chr10	64390469	64392548	chr9	69203911	69206301	chr12	60826229	60828336
chr10_63522249_hg38	chr10	63518754	63525744	chr10	64394828	64401821	chr9	69194616	69201648	chr12	60816205	60823360
chr10_63528674_hg38	chr10	63526536	63530813	chr10	64402614	64406885	chr9	69189272	69193824	chr12	60811180	60815448
chr10_63533069_hg38	chr10	63531178	63534961	chr10	64407250	64411073	chr9	69184205	69188902	chr12	60806960	60810803
chr10_63545679_hg38	chr10	63535949	63555410	chr10	64412061	64432047	chr9	69163426	69183217	chr12	60786596	60806005
chr10_63557894_hg38	chr10	63556211	63559578	chr10	64432849	64435881	chr9	69159493	69162559	chr12	60781756	60785507
chr10_63562017_hg38	chr10	63560599	63563436	chr10	64436902	64439741	chr9	69155888	69158721	chr12	60777637	60780452
chr10_63575922_hg38	chr10	63572469	63579375	chr10	64448772	64455703	chr9	69140670	69147914	chr12	60759750	60765732
chr10_63588498_hg38	chr10	63586584	63590413	chr10	64462910	64466739	chr9	69129324	69133374	chr12	60744961	60749057
chr10_63630271_hg38	chr10	63627850	63632692	chr10	64505990	64510837	chr9	69085200	69090004	chr12	60692687	60698112
chr10_63712696_hg38	chr10	63710267	63715125	chr10	64588269	64593425	chr9	69001147	69005994	chr12	60615444	60620787
chr10_63718229_hg38	chr10	63717168	63719290	chr10	64595475	64597595	chr9	68996394	68999099	chr12	60611772	60613764
chr10_63723409_hg38	chr10	63721600	63725219	chr10	64599917	64603528	chr9	68990181	68993790	chr12	60606491	60610462
chr10_63761609_hg38	chr10	63759675	63763543	chr10	64651690	64655555	chr9	68949992	68953879	chr12	60566494	60570673
chr10_6383919_hg38	chr10	6381549	6386290	chr10	6573541	6578371	chr9	6299033	6303378	chr7	4883296	4886472
chr10_63841224_hg38	chr10	63839434	63843015	chr10	64729047	64732633	chr9	68858544	68860992	chr12	60468440	60472333
chr10_63872806_hg38	chr10	63871594	63874019	chr10	64761200	64763628	chr9	68818271	68820684	chr12	60426437	60428847
chr10_63888910_hg38	chr10	63883685	63894136	chr10	64773284	64783761	chr9	68798458	68808633	chr12	60401477	60411847
chr10_63922717_hg38	chr10	63921287	63924148	chr10	64810909	64813771	chr9	68768924	68771809	chr12	60372577	60375202
chr10_6394293_hg38	chr10	6392397	6396190	chr10	6584455	6588255	chr9	6309422	6313276	chr7	4886472	4888881
chr10_6401118_hg38	chr10	6398086	6404151	chr10	6590159	6596260	chr9	6315183	6321252	chr7	4891056	4896975
chr10_64038390_hg38	chr10	64033607	64043174	chr10	64923707	64933259	chr9	68658884	68668510	chr12	60273136	60281126
chr10_64070224_hg38	chr10	64068880	64071569	chr10	64959032	64961718	chr9	68625708	68628389	chr12	60238039	60240711
chr10_64350954_hg38	chr10	64349930	64351978	chr10	65241584	65243633	chr9	68343472	68345866	chr12	59921801	59924111
chr10_64517512_hg38	chr10	64515082	64519942	chr10	65411979	65416845	chr9	68179846	68184624	chr12	59763518	59768343
chr10_64535451_hg38	chr10	64533767	64537136	chr10	65430624	65433995	chr9	68162710	68166046	chr12	59746592	59749602
chr10_64644967_hg38	chr10	64643649	64646285	chr10	65540214	65542837	chr9	68049308	68051883	chr12	59645541	59648068
chr10_6507708_hg38	chr10	6506371	6509045	chr10	6712040	6714715	chr9	6418144	6420762	chr7	5002046	5004630
chr10_6531182_hg38	chr10	6530059	6532306	chr10	6735700	6737945	chr9	6442355	6444592	chr7	5028301	5030418
chr10_6580502_hg38	chr10	6578045	6582959	chr10	6788404	6793314	chr9	6485448	6490373	chr7	5070781	5075704
chr10_6607914_hg38	chr10	6606245	6609584	chr10	6816633	6819974	chr9	6513630	6516955	chr7	5108923	5112263
chr10_66465281_hg38	chr10	66464201	66466362	chr10	67392365	67394532	chr9	66207806	66209980	chr12	57847031	57849196
chr10_66472007_hg38	chr10	66468962	66475053	chr10	67397135	67403227	chr9	66199947	66205471	chr12	57839810	57844451
chr10_66927700_hg38	chr10	66924601	66930799	chr10	67879383	67885578	chr9	65730336	65736576	chr12	57370136	57376298
chr10_66951963_hg38	chr10	66950963	66952963	chr10	67905728	67907730	chr9	65672059	65674691	chr12	57347265	57348960
chr10_66965336_hg38	chr10	66964266	66966407	chr10	67919125	67921262	chr9	65658217	65660299	chr12	57333004	57335683
chr10_66981906_hg38	chr10	66979069	66984744	chr10	67933887	67939559	chr9	65641011	65646599	chr12	57314484	57320358
chr10_66993780_hg38	chr10	66992217	66995344	chr10	67947044	67950165	chr9	65631353	65634480	chr12	57302728	57306850
chr10_67664489_hg38	chr10	67661059	67667920	chr10	68645559	68652427	chr9	64948357	64954317	chr12	56623321	56627629
chr10_67764105_hg38	chr10	67761960	67766251	chr10	68752142	68756115	chr9	64838304	64842262	chr12	56542581	56546934
chr10_67791390_hg38	chr10	67790151	67792630	chr10	68780068	68782531	chr9	64811418	64813909	chr12	56514247	56517028
chr10_67800712_hg38	chr10	67799463	67801961	chr10	68789326	68791829	chr9	64802106	64804588	chr12	56504796	56506642
chr10_67812160_hg38	chr10	67811014	67813306	chr10	68800858	68803170	chr9	64786965	64789143	chr12	56488255	56490283
chr10_67935326_hg38	chr10	67934134	67936518	chr10	68928080	68930464	chr9	64661288	64663688	chr12	56358677	56361326
chr10_67976980_hg38	chr10	67975953	67978007	chr10	68971801	68973835	chr15	5413226	5415037	chr12	56312970	56315007
chr10_68010741_hg38	chr10	68009246	68012237	chr10	69005093	69008093	chr9	64583194	64586175	chr12	56290119	56293087
chr10_68075001_hg38	chr10	68073194	68076808	chr10	69068244	69071876	chr9	64521683	64525304	chr12	56212271	56215638
chr10_68135009_hg38	chr10	68132592	68137426	chr10	69130235	69135059	chr9	64458299	64462821	chr12	56142377	56148035
chr10_68154014_hg38	chr10	68152621	68155408	chr10	69150279	69153069	chr9	64439929	64442683	chr12	56123597	56125983
chr10_68231611_hg38	chr10	68229963	68233259	chr10	69227360	69230656	chr9	64361982	64365613	chr12	56046139	56049413
chr10_68248776_hg38	chr10	68246896	68250657	chr10	69244233	69248002	chr9	64345573	64349352	chr12	56026831	56030365
chr10_68330291_hg38	chr10	68326514	68334069	chr10	69323984	69331519	chr9	64264262	64271969	chr12	55948264	55956524
chr10_68471808_hg38	chr10	68470359	68473258	chr10	69472283	69475176	chr9	64115585	64118275	chr12	55811619	55814109
chr10_68561124_hg38	chr10	68559463	68562785	chr10	69552633	69555948	chr9	64016914	64020335	chr12	55706918	55711065
chr10_68600949_hg38	chr10	68598463	68603436	chr10	69590970	69595944	chr9	63975340	63980319	chr12	55658874	55663933
chr10_68721967_hg38	chr10	68719906	68724028	chr10	69723762	69727881	chr9	63852907	63858406	chr12	55547309	55550319
chr10_68765361_hg38	chr10	68764314	68766409	chr10	69771673	69773758	chr9	63804418	63806459	chr12	55447855	55449897
chr10_6878050_hg38	chr10	6876916	6879185	chr10	7110588	7112877	chr9	6753064	6755356	chr7	5340539	5343447
chr10_68827834_hg38	chr10	68826017	68829651	chr10	69875706	69879012	chr9	63735318	63738431	chr12	55388478	55391734
chr10_68901194_hg38	chr10	68899588	68902800	chr10	69965303	69968515	chr9	63559570	63562773	chr12	55326135	55329351
chr10_68956004_hg38	chr10	68954475	68957533	chr10	70019512	70022584	chr9	63503211	63506522	chr12	55197906	55200884
chr10_69057650_hg38	chr10	69055765	69059536	chr10	70119960	70123722	chr9	63403371	63407604	chr12	55104450	55108232
chr10_69061811_hg38	chr10	69060279	69063344	chr10	70124470	70127527	chr9	63399434	63402441	chr12	55101383	55104071
chr10_69065581_hg38	chr10	69064483	69066680	chr10	70128666	70130868	chr9	63396012	63398214	chr12	55096129	55098351
chr10_69070311_hg38	chr10	69067527	69073096	chr10	70131708	70137266	chr9	63389347	63395169	chr12	55089684	55095309
chr10_6920486_hg38	chr10	6919378	6921594	chr10	7153150	7155368	chr9	6789148	6791480	chr7	5381802	5384395
chr10_69243147_hg38	chr10	69242039	69244255	chr10	70309107	70311318	chr9	63213463	63215654	chr12	54920756	54922731
chr10_6928482_hg38	chr10	6925715	6931249	chr10	7159483	7164923	chr9	6796160	6801467	chr7	5388527	5394868
chr10_69319431_hg38	chr10	69316889	69321973	chr10	70385462	70390544	chr9	63139507	63144562	chr12	54828542	54833815
chr10_69327017_hg38	chr10	69324749	69329285	chr10	70393329	70397876	chr9	63131729	63136592	chr12	54821882	54825220
chr10_69338820_hg38	chr10	69337267	69340374	chr10	70405829	70408911	chr9	63118500	63121887	chr12	54811695	54814011
chr10_69362100_hg38	chr10	69359032	69365169	chr10	70427708	70433881	chr9	63094253	63100428	chr12	54785897	54793634
chr10_69368017_hg38	chr10	69366257	69369778	chr10	70434963	70438485	chr9	63089288	63092808	chr12	54780056	54784353
chr10_69376306_hg38	chr10	69373177	69379435	chr10	70441887	70448159	chr9	63079261	63085881	chr12	54770503	54776622
chr10_69382970_hg38	chr10	69381714	69384226	chr10	70450492	70453004	chr9	63073296	63075796	chr12	54764448	54767477
chr10_69392304_hg38	chr10	69391297	69393312	chr10	70460071	70462082	chr9	63064468	63066274	chr12	54755355	54757302
chr10_69411638_hg38	chr10	69404607	69418669	chr10	70473381	70487350	chr9	63039509	63053154	chr12	54729169	54744658
chr10_69438466_hg38	chr10	69436825	69440108	chr10	70505517	70508807	chr9	63018273	63021602	chr12	54708665	54712234
chr10_69451438_hg38	chr10	69449950	69452926	chr10	70522670	70525645	chr9	63005195	63008468	chr12	54693941	54697019
chr10_69460514_hg38	chr10	69458299	69462729	chr10	70531054	70535459	chr9	62995129	62999539	chr12	54683220	54687835
chr10_69465653_hg38	chr10	69463301	69468006	chr10	70536029	70540725	chr9	62989883	62994557	chr12	54678019	54682655
chr10_69480389_hg38	chr10	69472490	69488288	chr10	70549015	70564833	chr9	62969526	62985333	chr12	54658236	54672982
chr10_69499411_hg38	chr10	69490517	69508306	chr10	70567056	70584811	chr9	62950882	62968388	chr12	54638112	54657492
chr10_69633097_hg38	chr10	69627823	69638372	chr10	70706428	70716975	chr9	62805444	62816259	chr12	54513647	54524020
chr10_69644262_hg38	chr10	69638816	69649709	chr10	70717419	70728291	chr9	62794171	62805005	chr12	54502104	54513207
chr10_69654808_hg38	chr10	69650928	69658688	chr10	70729503	70737268	chr9	62785193	62792919	chr12	54492478	54500429
chr10_69662032_hg38	chr10	69659781	69664283	chr10	70738365	70742863	chr9	62779668	62784103	chr12	54487335	54491667
chr10_69709931_hg38	chr10	69708118	69711744	chr10	70786714	70790342	chr9	62732773	62736650	chr12	54426564	54430136
chr10_69721965_hg38	chr10	69720914	69723017	chr10	70799553	70801657	chr9	62721870	62724008	chr12	54414211	54416412
chr10_69728960_hg38	chr10	69727370	69730551	chr10	70806012	70809177	chr9	62714463	62717645	chr12	54405375	54408906
chr10_69738681_hg38	chr10	69736868	69740495	chr10	70815499	70819129	chr9	62704092	62707729	chr12	54391179	54394791
chr10_69769182_hg38	chr10	69767919	69770445	chr10	70846585	70849112	chr9	62674519	62677033	chr12	54360724	54363179
chr10_69829493_hg38	chr10	69828365	69830621	chr10	70910614	70912865	chr9	62611288	62613566	chr12	54292642	54294918
chr10_69838032_hg38	chr10	69834439	69841626	chr10	70916683	70923874	chr9	62600259	62607472	chr12	54280452	54288624
chr10_6986683_hg38	chr10	6984768	6988599	chr10	7224261	7228102	chr9	6854751	6858613	chr7	5480320	5484048
chr10_69866943_hg38	chr10	69864039	69869848	chr10	70946263	70952059	chr9	62571858	62577572	chr12	54249441	54255364
chr10_69896929_hg38	chr10	69888309	69905550	chr10	70970462	70987708	chr9	62536085	62553174	chr12	54214146	54230493
chr10_69912571_hg38	chr10	69909702	69915440	chr10	70992156	70997892	chr9	62525902	62531678	chr12	54204120	54209825
chr10_69964602_hg38	chr10	69962338	69966867	chr10	71044866	71049401	chr9	62473773	62478295	chr12	54151791	54156238
chr10_6998875_hg38	chr10	6995419	7002332	chr10	7234291	7241270	chr9	6865341	6872673	chr7	5467031	5473761
chr10_70053275_hg38	chr10	70051120	70055431	chr10	71135339	71139650	chr9	62393062	62397360	chr12	54061118	54065870
chr10_70109387_hg38	chr10	70108319	70110455	chr10	71192425	71194560	chr9	62337486	62339631	chr12	54006607	54008924
chr10_70132204_hg38	chr10	70130692	70133716	chr10	71214761	71217736	chr9	62314578	62317536	chr12	53982872	53985827
chr10_70145813_hg38	chr10	70143385	70148241	chr10	71227380	71232235	chr9	62299693	62304555	chr12	53968128	53972945
chr10_70170718_hg38	chr10	70169008	70172429	chr10	71252615	71256028	chr9	62275128	62278487	chr12	53938969	53943040
chr10_70324600_hg38	chr10	70322626	70326575	chr10	71406883	71410833	chr9	62119017	62123230	chr12	53788836	53792270
chr10_70355432_hg38	chr10	70353968	70356897	chr10	71438293	71441226	chr9	62086215	62089129	chr12	53759211	53761775
chr10_70404579_hg38	chr10	70403176	70405982	chr10	71493741	71496538	chr9	62040371	62043061	chr12	53716795	53719877
chr10_70460684_hg38	chr10	70457663	70463705	chr10	71558615	71564671	chr9	61975363	61981809	chr12	53651640	53657593
chr10_70481032_hg38	chr10	70477617	70484447	chr10	71578543	71585378	chr9	61955075	61962209	chr12	53630530	53637023
chr10_70500132_hg38	chr10	70498374	70501890	chr10	71599434	71602939	chr9	61937638	61941153	chr12	53615145	53618383
chr10_70509610_hg38	chr10	70507584	70511637	chr10	71608614	71612750	chr9	61927917	61931929	chr12	53605222	53609239
chr10_70568005_hg38	chr10	70565384	70570627	chr10	71667610	71672821	chr9	61810703	61816101	chr12	53559832	53564646
chr10_70661830_hg38	chr10	70660734	70662927	chr10	71761883	71764077	chr9	61721678	61723897	chr12	53486141	53488584
chr10_70672496_hg38	chr10	70668293	70676699	chr10	71769412	71777783	chr9	61707820	61716196	chr12	53474426	53482378
chr10_70690683_hg38	chr10	70689521	70691846	chr10	71787943	71790274	chr9	61694395	61696709	chr12	53462142	53464757
chr10_70785354_hg38	chr10	70784320	70786388	chr10	71882785	71884817	chr9	61601168	61603200	chr12	53356298	53358387
chr10_70809430_hg38	chr10	70808330	70810531	chr10	71906803	71909026	chr9	61577836	61580064	chr12	53334311	53336429
chr10_70812937_hg38	chr10	70811872	70814002	chr10	71910382	71912502	chr9	61574369	61576493	chr12	53330340	53332538
chr10_7085471_hg38	chr10	7083606	7087337	chr10	7317046	7320806	chr9	6949218	6953603	chr7	5540447	5544212
chr10_70879116_hg38	chr10	70877847	70880385	chr10	71976342	71978878	chr9	61511266	61513788	chr12	53266459	53268921
chr10_70888186_hg38	chr10	70883979	70892393	chr10	71982476	71990911	chr9	61500130	61507689	chr12	53254052	53262812
chr10_70931760_hg38	chr10	70921453	70942067	chr10	72019892	72040486	chr9	61450018	61471238	chr12	53199219	53218141
chr10_70968592_hg38	chr10	70966501	70970683	chr10	72067116	72071297	chr9	61421081	61425256	chr12	53175899	53180031
chr10_71061202_hg38	chr10	71058809	71063596	chr10	72166359	72171129	chr9	61326479	61331293	chr12	53086686	53091651
chr10_71065181_hg38	chr10	71064117	71066245	chr10	72171650	72173773	chr9	61323820	61325915	chr12	53084006	53086134
chr10_71071594_hg38	chr10	71066798	71076391	chr10	72174322	72183918	chr9	61313405	61322955	chr12	53073481	53083153
chr10_71086810_hg38	chr10	71085023	71088598	chr10	72192540	72196115	chr9	61300464	61304861	chr12	53059550	53063699
chr10_71131376_hg38	chr10	71130376	71132376	chr10	72237978	72239979	chr9	61249743	61251734	chr12	53027090	53028984
chr10_71133878_hg38	chr10	71132519	71135237	chr10	72240124	72242847	chr9	61246880	61249600	chr12	53023472	53026118
chr10_71138292_hg38	chr10	71136928	71139657	chr10	72244539	72247265	chr9	61242445	61245175	chr12	53018865	53021877
chr10_71215458_hg38	chr10	71211269	71219648	chr10	72318110	72326506	chr9	61160821	61169122	chr12	52939198	52947691
chr10_71232440_hg38	chr10	71228410	71236470	chr10	72335317	72343401	chr9	61143722	61152026	chr12	52921964	52930515
chr10_71241337_hg38	chr10	71239328	71243347	chr10	72346273	72350294	chr9	61136365	61140695	chr12	52914323	52918931
chr10_71245902_hg38	chr10	71243580	71248225	chr10	72350527	72355169	chr9	61131242	61136131	chr12	52908737	52914101
chr10_71249350_hg38	chr10	71248235	71250465	chr10	72355179	72357394	chr9	61129014	61131232	chr12	52906550	52908727
chr10_71258916_hg38	chr10	71255505	71262328	chr10	72362424	72369307	chr9	61117239	61123989	chr12	52893663	52900846
chr10_71267128_hg38	chr10	71264638	71269618	chr10	72371623	72376611	chr9	61109980	61114925	chr12	52886529	52891380
chr10_71271573_hg38	chr10	71269933	71273214	chr10	72376925	72380242	chr9	61106355	61109677	chr12	52882474	52886227
chr10_71283199_hg38	chr10	71276339	71290059	chr10	72383365	72397075	chr9	61089821	61103303	chr12	52864393	52879402
chr10_71291668_hg38	chr10	71290657	71292679	chr10	72397673	72399697	chr9	61087209	61089206	chr12	52861829	52863817
chr10_71294105_hg38	chr10	71292979	71295231	chr10	72399997	72402249	chr9	61084704	61086896	chr12	52859418	52861546
chr10_71313975_hg38	chr10	71312074	71315877	chr10	72418948	72422743	chr9	61064129	61067894	chr12	52837726	52841493
chr10_71319469_hg38	chr10	71318164	71320774	chr10	72425027	72427639	chr9	61058909	61061847	chr12	52832208	52835113
chr10_71378470_hg38	chr10	71375992	71380948	chr10	72483012	72487986	chr9	60991589	60996543	chr12	52771246	52775391
chr10_71391728_hg38	chr10	71389266	71394190	chr10	72496284	72501209	chr9	60978104	60982993	chr12	52758880	52763764
chr10_71397344_hg38	chr10	71394868	71399820	chr10	72501913	72506853	chr9	60971549	60977416	chr12	52752159	52758228
chr10_71452402_hg38	chr10	71450536	71454268	chr10	72557539	72561271	chr9	60915293	60919039	chr12	52696750	52700536
chr10_71473544_hg38	chr10	71470503	71476586	chr10	72577516	72583599	chr9	60892690	60899094	chr12	52671220	52677249
chr10_71518004_hg38	chr10	71516483	71519526	chr10	72623472	72626518	chr9	60849993	60853061	chr12	52624022	52627046
chr10_71530361_hg38	chr10	71529351	71531371	chr10	72636360	72638390	chr9	60838003	60839952	chr12	52611321	52613526
chr10_71548089_hg38	chr10	71546942	71549237	chr10	72653927	72656222	chr9	60820177	60822475	chr12	52592703	52594997
chr10_71575671_hg38	chr10	71573934	71577409	chr10	72680941	72684418	chr9	60792065	60795560	chr12	52565142	52568543
chr10_71597988_hg38	chr10	71596487	71599489	chr10	72703526	72706521	chr9	60768780	60771805	chr12	52543591	52546576
chr10_71620866_hg38	chr10	71617456	71624277	chr10	72724443	72731262	chr9	60743920	60750753	chr12	52518983	52525595
chr10_71634140_hg38	chr10	71631707	71636573	chr10	72738669	72743534	chr9	60731419	60736607	chr12	52506472	52511639
chr10_71665123_hg38	chr10	71663289	71666958	chr10	72770493	72774166	chr9	60700571	60704280	chr12	52475527	52479851
chr10_71678170_hg38	chr10	71676503	71679837	chr10	72783677	72787018	chr9	60686894	60690172	chr12	52457280	52460514
chr10_71686317_hg38	chr10	71684078	71688556	chr10	72791274	72795814	chr9	60678552	60682880	chr12	52448964	52452659
chr10_71713355_hg38	chr10	71710156	71716554	chr10	72817763	72824160	chr9	60651033	60657252	chr12	52421715	52427764
chr10_71727679_hg38	chr10	71726613	71728745	chr10	72834196	72836328	chr9	60638881	60641024	chr12	52410223	52412320
chr10_71737410_hg38	chr10	71734189	71740632	chr10	72841764	72848226	chr9	60627154	60633570	chr12	52398205	52404636
chr10_71755229_hg38	chr10	71751536	71758923	chr10	72858892	72866276	chr9	60608916	60616230	chr12	52379513	52386522
chr10_71771698_hg38	chr10	71769083	71774314	chr10	72876128	72881361	chr9	60594030	60599205	chr12	52362649	52367301
chr10_71817441_hg38	chr10	71814269	71820613	chr10	72921297	72927594	chr9	60548540	60554821	chr12	52313608	52320130
chr10_71836387_hg38	chr10	71833527	71839247	chr10	72940458	72946181	chr9	60530488	60536494	chr12	52294718	52300354
chr10_71840784_hg38	chr10	71839689	71841879	chr10	72946623	72948828	chr9	60527853	60530070	chr12	52291193	52293184
chr10_71850942_hg38	chr10	71849637	71852247	chr10	72956557	72959152	chr9	60517591	60520171	chr12	52279100	52281677
chr10_71881848_hg38	chr10	71879587	71884110	chr10	72983402	72987943	chr9	60488207	60492738	chr12	52245561	52249805
chr10_71922056_hg38	chr10	71921017	71923095	chr10	73024663	73026734	chr9	60450324	60452393	chr12	52203530	52205425
chr10_71964880_hg38	chr10	71962718	71967043	chr10	73061838	73066158	chr9	60406522	60411189	chr12	52194009	52197648
chr10_71979040_hg38	chr10	71970588	71987493	chr10	73069705	73088691	chr9	60384123	60402948	chr12	52173101	52189144
chr10_71999687_hg38	chr10	71996206	72003169	chr10	73097401	73104370	chr9	60367851	60374817	chr12	52157774	52163812
chr10_72010698_hg38	chr10	72007768	72013628	chr10	73108971	73114826	chr9	60357441	60363269	chr12	52146832	52152816
chr10_72081446_hg38	chr10	72072115	72090777	chr10	73178649	73197308	chr9	60278826	60298029	chr12	52061670	52080762
chr10_72216650_hg38	chr10	72214665	72218636	chr10	73334670	73338622	chr9	60156499	60160711	chr12	51909588	51913022
chr10_72252481_hg38	chr10	72242360	72262603	chr10	73362458	73386016	chr9	60110114	60131559	chr12	51869406	51888133
chr10_72274079_hg38	chr10	72271860	72276299	chr10	73395252	73399709	chr9	60096301	60100690	chr12	51853428	51857845
chr10_72309819_hg38	chr10	72307928	72311711	chr10	73433338	73437119	chr9	60059950	60064134	chr12	51817334	51821368
chr10_72320447_hg38	chr10	72318015	72322880	chr10	73443419	73448356	chr9	60047806	60052613	chr12	51806018	51811211
chr10_72330908_hg38	chr10	72323801	72338015	chr10	73449277	73463843	chr9	60033825	60046885	chr12	51792298	51804561
chr10_72341553_hg38	chr10	72339800	72343306	chr10	73465650	73469134	chr9	60028496	60032015	chr12	51785417	51789284
chr10_72353567_hg38	chr10	72350784	72356350	chr10	73476609	73482172	chr9	60014660	60020069	chr12	51773106	51778221
chr10_72422641_hg38	chr10	72415994	72429289	chr10	73541167	73554808	chr9	59940982	59954720	chr12	51709511	51725478
chr10_72625539_hg38	chr10	72623887	72627191	chr10	73758877	73762112	chr9	59740074	59743063	chr12	51511426	51515105
chr10_72693411_hg38	chr10	72690743	72696080	chr10	73849168	73854506	chr9	59635141	59640457	chr12	51401202	51406013
chr10_72784539_hg38	chr10	72781515	72787564	chr10	73937033	73943029	chr9	59527586	59534207	chr12	51299790	51305778
chr10_72811380_hg38	chr10	72804992	72817768	chr10	73960432	73973100	chr9	59497121	59510769	chr12	51265323	51280915
chr10_72875852_hg38	chr10	72874756	72876948	chr10	74030143	74032329	chr9	59439901	59442076	chr12	51204081	51206185
chr10_72886100_hg38	chr10	72884698	72887503	chr10	74040073	74042879	chr9	59430456	59433247	chr12	51190920	51194088
chr10_72954605_hg38	chr10	72952101	72957109	chr10	74111042	74116043	chr9	59358114	59363097	chr12	51119556	51123993
chr10_73096302_hg38	chr10	73094109	73098495	chr10	74279467	74283846	chr9	59227771	59232150	chr12	50972276	50976505
chr10_7316535_hg38	chr10	7315452	7317619	chr10	7544796	7546956	chr9	7188166	7190309	chr7	5780525	5782976
chr10_73168227_hg38	chr10	73166732	73169722	chr10	74356314	74359301	chr9	59154808	59157836	chr12	50902838	50904857
chr10_7319472_hg38	chr10	7318140	7320804	chr10	7547484	7550161	chr9	7190823	7193357	chr7	5784910	5788079
chr10_73252433_hg38	chr10	73250961	73253905	chr10	74441984	74444919	chr9	59061096	59064043	chr12	50834934	50837861
chr10_73331248_hg38	chr10	73330194	73332303	chr10	74527692	74529810	chr9	58973736	58975873	chr12	50743160	50745002
chr10_7334586_hg38	chr10	7333265	7335907	chr10	7562627	7565249	chr9	7205603	7208322	chr7	5801467	5804495
chr10_73358439_hg38	chr10	73357147	73359732	chr10	74554847	74557430	chr9	58945385	58947948	chr12	50711033	50714011
chr10_73465531_hg38	chr10	73464497	73466565	chr10	74664979	74667048	chr9	58831980	58834340	chr12	50607788	50609873
chr10_73496568_hg38	chr10	73494362	73498774	chr10	74694758	74699172	chr9	58798481	58803200	chr12	50574138	50578240
chr10_73553771_hg38	chr10	73549989	73557554	chr10	74750433	74758028	chr9	58741327	58748215	chr12	50518357	50525100
chr10_73590813_hg38	chr10	73587739	73593888	chr10	74798876	74805001	chr9	58708980	58715087	chr12	50483051	50489641
chr10_73625641_hg38	chr10	73623565	73627718	chr10	74838529	74842703	chr9	58674850	58678845	chr12	50437522	50441082
chr10_73647635_hg38	chr10	73645690	73649580	chr10	74860622	74864513	chr9	58650370	58653940	chr12	50412651	50416273
chr10_73744343_hg38	chr10	73743006	73745681	chr10	74942922	74945611	chr9	58635571	58638248	chr12	50395933	50398922
chr10_73782129_hg38	chr10	73780800	73783458	chr10	74980715	74983368	chr9	58596387	58599020	chr12	50357175	50359820
chr10_73785776_hg38	chr10	73784217	73787335	chr10	74984127	74987240	chr9	58592280	58595621	chr12	50352521	50355226
chr10_73838030_hg38	chr10	73835642	73840419	chr10	75035557	75040322	chr9	58537949	58542710	chr12	50297404	50302427
chr10_73855634_hg38	chr10	73853928	73857341	chr10	75053857	75057259	chr9	58520685	58524067	chr12	50278631	50282140
chr10_73887874_hg38	chr10	73885869	73889880	chr10	75085816	75089825	chr9	58479912	58483111	chr12	50241735	50245811
chr10_73911155_hg38	chr10	73909776	73912534	chr10	75110753	75113516	chr9	58455583	58458361	chr12	50218997	50222053
chr10_73957074_hg38	chr10	73956035	73958114	chr10	75156783	75158886	chr9	58411524	58413601	chr12	50174509	50176724
chr10_73966200_hg38	chr10	73964999	73967402	chr10	75165768	75168172	chr9	58402649	58405098	chr12	50171829	50173881
chr10_73998261_hg38	chr10	73996356	74000167	chr10	75196941	75200753	chr9	58369380	58373077	chr12	50135659	50139142
chr10_74058351_hg38	chr10	74057084	74059619	chr10	75255015	75257543	chr9	58304464	58307008	chr12	50073733	50077195
chr10_74109564_hg38	chr10	74103257	74115871	chr10	75300911	75313478	chr9	58249205	58261990	chr12	50012437	50025767
chr10_74118444_hg38	chr10	74116742	74120147	chr10	75314350	75317739	chr9	58244951	58248353	chr12	50008007	50011661
chr10_74151169_hg38	chr10	74149364	74152975	chr10	75346977	75350590	chr9	58210939	58214819	chr12	49973218	49977287
chr10_74176685_hg38	chr10	74175063	74178308	chr10	75372694	75375927	chr9	58185812	58189050	chr12	49947689	49951921
chr10_74585893_hg38	chr10	74584800	74586987	chr10	75785165	75787362	chr9	57767457	57769628	chr12	49497154	49499392
chr10_74889722_hg38	chr10	74888722	74890722	chr10	76104904	76106897	chr9	57438857	57441155	chr12	49138493	49140970
chr10_74928635_hg38	chr10	74920720	74936551	chr10	76138217	76154032	chr9	57391271	57407511	chr12	49090795	49107509
chr10_74983044_hg38	chr10	74981757	74984331	chr10	76199298	76201891	chr9	57344456	57347040	chr12	49044699	49047266
chr10_75021472_hg38	chr10	75016948	75025997	chr10	76233124	76242169	chr9	57309546	57319810	chr12	49007622	49016882
chr10_75062602_hg38	chr10	75061315	75063889	chr10	76277476	76280048	chr9	57272116	57274696	chr12	48967969	48970545
chr10_75065534_hg38	chr10	75064437	75066631	chr10	76280597	76282796	chr9	57269331	57271545	chr12	48964965	48967357
chr10_75100523_hg38	chr10	75099206	75101841	chr10	76315330	76317965	chr9	57231213	57233810	chr12	48920049	48922612
chr10_75110306_hg38	chr10	75107398	75113214	chr10	76323515	76329327	chr9	57218781	57224631	chr12	48907803	48914485
chr10_75210579_hg38	chr10	75208775	75212384	chr10	76430051	76433685	chr9	54679077	54683236	chr12	48806665	48809988
chr10_7533508_hg38	chr10	7532336	7534680	chr10	7772063	7774394	chr9	7501300	7503626	chr7	5985747	5987036
chr10_75400546_hg38	chr10	75395322	75405770	chr10	76631552	76642006	chr9	54859729	54870260	chr12	48620139	48631008
chr10_75430912_hg38	chr10	75429188	75432636	chr10	76665382	76668877	chr9	54893965	54897381	chr12	48593429	48597080
chr10_75612060_hg38	chr10	75611005	75613115	chr10	76849201	76851300	chr9	55069073	55071170	chr12	48416879	48418984
chr10_75788225_hg38	chr10	75786305	75790145	chr10	77024107	77027963	chr9	55243891	55248199	chr12	48232365	48236139
chr10_76106913_hg38	chr10	76105908	76107918	chr10	77344094	77346103	chr9	55564312	55566315	chr12	47912521	47914453
chr10_76333988_hg38	chr10	76332807	76335170	chr10	77572792	77575155	chr9	55789443	55791792	chr12	47685535	47687895
chr10_76397253_hg38	chr10	76396222	76398284	chr10	77635553	77637614	chr9	55857339	55859399	chr12	47626844	47628911
chr10_76430294_hg38	chr10	76429290	76431299	chr10	77668562	77670569	chr9	55887391	55889402	chr12	47588632	47590630
chr10_76459067_hg38	chr10	76457553	76460582	chr10	77696840	77699876	chr9	55915566	55918553	chr12	47558988	47561968
chr10_76737781_hg38	chr10	76735827	76739736	chr10	77991537	77995441	chr9	56181351	56184932	chr12	47276618	47280274
chr10_76786975_hg38	chr10	76785314	76788636	chr10	78041164	78044483	chr9	56227655	56230989	chr12	47225045	47228536
chr10_76882565_hg38	chr10	76881163	76883968	chr10	78135736	78138557	chr9	56347519	56350363	chr12	47151947	47154776
chr10_76922107_hg38	chr10	76921072	76923142	chr10	78175604	78177676	chr9	56385958	56388040	chr12	47113071	47115138
chr10_77179458_hg38	chr10	77178107	77180809	chr10	78433788	78436489	chr9	56641210	56643913	chr12	46847448	46850145
chr10_77338582_hg38	chr10	77337537	77339627	chr10	78593490	78595579	chr9	56803383	56805525	chr12	46680332	46683093
chr10_77392394_hg38	chr10	77389633	77395156	chr10	78645450	78651014	chr9	56854843	56860235	chr12	46621857	46628598
chr10_77406203_hg38	chr10	77405194	77407213	chr10	78661052	78663076	chr9	56870259	56872294	chr12	46610144	46612124
chr10_77448038_hg38	chr10	77446923	77449153	chr10	78702887	78705121	chr9	56913342	56915578	chr12	46567077	46569322
chr10_77497138_hg38	chr10	77495000	77499277	chr10	78750959	78755219	chr9	56960337	56964591	chr12	46519791	46523702
chr10_77501643_hg38	chr10	77500563	77502723	chr10	78756507	78758667	chr9	56965804	56967954	chr12	46516979	46518629
chr10_77514301_hg38	chr10	77512760	77515843	chr10	78768856	78771935	chr9	56977497	56980875	chr12	46503580	46506543
chr10_77546130_hg38	chr10	77544760	77547500	chr10	78800962	78803699	chr9	57009747	57012478	chr12	46469400	46472257
chr10_77637175_hg38	chr10	77634723	77639628	chr10	78894946	78899856	chr9	57095552	57100422	chr12	46374702	46379537
chr10_77717288_hg38	chr10	77715260	77719316	chr10	78975281	78979340	chr9	54621089	54623979	chr12	46298480	46302492
chr10_77810760_hg38	chr10	77809228	77812292	chr10	79069573	79072637	chr9	54525743	54528701	chr12	46227078	46230150
chr10_77832875_hg38	chr10	77831875	77833875	chr10	79092175	79094166	chr9	54500065	54502164	chr12	46203566	46205211
chr10_7788713_hg38	chr10	7786484	7790942	chr10	8047360	8051815	chr9	7744261	7748723	chr7	6209095	6213245
chr10_77936261_hg38	chr10	77934288	77938235	chr10	79194619	79198566	chr9	54396766	54400664	chr12	46099899	46102070
chr10_77975450_hg38	chr10	77974422	77976478	chr10	79234747	79236806	chr9	54355114	54357137	chr12	46057017	46059346
chr10_77989339_hg38	chr10	77986748	77991931	chr10	79247064	79252272	chr9	54337372	54342903	chr12	46038750	46044540
chr10_78002572_hg38	chr10	77999403	78005742	chr10	79263428	79269781	chr9	54327796	54334098	chr12	46029808	46036368
chr10_78029497_hg38	chr10	78028192	78030803	chr10	79292223	79294819	chr9	54301908	54304445	chr12	46001680	46004099
chr10_78034024_hg38	chr10	78032584	78035464	chr10	79296565	79299442	chr9	54296715	54299890	chr12	45997478	46000159
chr10_78079617_hg38	chr10	78078617	78080617	chr10	79342705	79344710	chr9	54253137	54255164	chr12	45950276	45952164
chr10_78139918_hg38	chr10	78138515	78141322	chr10	79396335	79399151	chr9	54201736	54204589	chr12	45893311	45895526
chr10_78165346_hg38	chr10	78163780	78166912	chr10	79421645	79424773	chr9	54176017	54179128	chr12	45865543	45869355
chr10_78172371_hg38	chr10	78171182	78173561	chr10	79429043	79431431	chr9	54169364	54171753	chr12	45858930	45861296
chr10_78178079_hg38	chr10	78174906	78181253	chr10	79432776	79439127	chr9	54161678	54168021	chr12	45851503	45857608
chr10_7818524_hg38	chr10	7816796	7820252	chr10	8077824	8081282	chr9	7772892	7776347	chr7	6239389	6242839
chr10_78215879_hg38	chr10	78214643	78217115	chr10	79472379	79474831	chr9	54125153	54127628	chr12	45814286	45816716
chr10_78248967_hg38	chr10	78247355	78250580	chr10	79509035	79512259	chr9	54090576	54093810	chr12	45781991	45785215
chr10_78256339_hg38	chr10	78255062	78257616	chr10	79516740	79519295	chr9	54083520	54086086	chr12	45774803	45777363
chr10_78290741_hg38	chr10	78289330	78292152	chr10	79550978	79553785	chr9	54049331	54052242	chr12	45730993	45734415
chr10_78317261_hg38	chr10	78315627	78318896	chr10	79577217	79580483	chr9	53998219	54001456	chr12	45703392	45706330
chr10_78349106_hg38	chr10	78347974	78350238	chr10	79609585	79611851	chr9	53966021	53968288	chr12	45659164	45661446
chr10_78376414_hg38	chr10	78375310	78377519	chr10	79640507	79642719	chr9	53938366	53940575	chr12	45629799	45632019
chr10_78407812_hg38	chr10	78405594	78410030	chr10	79670158	79674589	chr9	53905881	53910508	chr12	45597301	45602222
chr10_784247_hg38	chr10	782316	786178	chr10	846999	850743	chr9	668745	671142	chrUn_GL286397	1304035	1306488
chr10_78434016_hg38	chr10	78432080	78435952	chr10	79698692	79702565	chr9	53880670	53883811	chr12	45568704	45572876
chr10_78437542_hg38	chr10	78436393	78438692	chr10	79703006	79705304	chr9	53877065	53879352	chr12	45565086	45567360
chr10_78443964_hg38	chr10	78442964	78444964	chr10	79709567	79711607	chr9	53870602	53872801	chr12	45558707	45561177
chr10_78467507_hg38	chr10	78466472	78468542	chr10	79733134	79734518	chr9	53847000	53848209	chr12	45535808	45537040
chr10_78476472_hg38	chr10	78475086	78477859	chr10	79739833	79742594	chr9	53839008	53841658	chr12	45526824	45529542
chr10_78507564_hg38	chr10	78506164	78508965	chr10	79770502	79773303	chr9	53807451	53810261	chr12	45498533	45501336
chr10_78510616_hg38	chr10	78509591	78511641	chr10	79773929	79775984	chr9	53804754	53806825	chr12	45495850	45497908
chr10_78543205_hg38	chr10	78542138	78544273	chr10	79806658	79808793	chr9	53771850	53773987	chr12	45461612	45463717
chr10_78552404_hg38	chr10	78550760	78554048	chr10	79815279	79818568	chr9	53758282	53761588	chr12	45450256	45453461
chr10_78579560_hg38	chr10	78578104	78581016	chr10	79842658	79845587	chr9	53731824	53734736	chr12	45424254	45427110
chr10_78628717_hg38	chr10	78624826	78632609	chr10	79889436	79898138	chr9	53681429	53689247	chr12	45370566	45378249
chr10_78688973_hg38	chr10	78686093	78691853	chr10	79960134	79965896	chr9	53630353	53636113	chr12	45315952	45321570
chr10_78699953_hg38	chr10	78698953	78700953	chr10	79972955	79974955	chr9	53620760	53622798	chr12	45304932	45307359
chr10_78778029_hg38	chr10	78776797	78779261	chr10	80056357	80058820	chr9	53544708	53547176	chr12	45224593	45227019
chr10_78847193_hg38	chr10	78845781	78848606	chr10	80125501	80128329	chr9	53475251	53478084	chr12	45156161	45158965
chr10_78851018_hg38	chr10	78848906	78853131	chr10	80128629	80132852	chr9	53470755	53474951	chr12	45151360	45155546
chr10_78908148_hg38	chr10	78907078	78909219	chr10	80186891	80189025	chr9	53416261	53418428	chr12	45092453	45094623
chr10_78913680_hg38	chr10	78911981	78915379	chr10	80191787	80195169	chr9	53410134	53413521	chr12	45086045	45089391
chr10_78931619_hg38	chr10	78930530	78932709	chr10	80210364	80212543	chr9	53392672	53394840	chr12	45066797	45068968
chr10_78964925_hg38	chr10	78959409	78970442	chr10	80239877	80250940	chr9	53354820	53365887	chr12	45029750	45040967
chr10_78973716_hg38	chr10	78971294	78976138	chr10	80251790	80256624	chr9	53349519	53354317	chr12	45023974	45028928
chr10_78981885_hg38	chr10	78980849	78982922	chr10	80261347	80263422	chr9	53342702	53344773	chr12	45017378	45019409
chr10_79003575_hg38	chr10	79002567	79004583	chr10	80283049	80285064	chr9	53321176	53323191	chr12	44992559	44994548
chr10_79025438_hg38	chr10	79024027	79026850	chr10	80304684	80307490	chr9	53298177	53300941	chr12	44972516	44974477
chr10_79049484_hg38	chr10	79048175	79050793	chr10	80328840	80331452	chr9	53273197	53275787	chr12	44945609	44948401
chr10_79084940_hg38	chr10	79083584	79086296	chr10	80364272	80366982	chr9	53237760	53240496	chr12	44907038	44910370
chr10_79088408_hg38	chr10	79086780	79090036	chr10	80367471	80370726	chr9	53234051	53237294	chr12	44903193	44906410
chr10_79095576_hg38	chr10	79093005	79098147	chr10	80373686	80378793	chr9	53226000	53231090	chr12	44895312	44900239
chr10_79101670_hg38	chr10	79098263	79105078	chr10	80378908	80385701	chr9	53219060	53225885	chr12	44888524	44895197
chr10_79112332_hg38	chr10	79110292	79114373	chr10	80390930	80395010	chr9	53209852	53213887	chr12	44878778	44882489
chr10_7913609_hg38	chr10	7912404	7914814	chr10	8173623	8176025	chr9	7871897	7874316	chr7	6338919	6341271
chr10_79148474_hg38	chr10	79144226	79152723	chr10	80424867	80433378	chr9	53172094	53180886	chr12	44840999	44849986
chr10_79156259_hg38	chr10	79154675	79157844	chr10	80435327	80438488	chr9	53167038	53170138	chr12	44835647	44839050
chr10_79160442_hg38	chr10	79158221	79162663	chr10	80438865	80443307	chr9	53162219	53166656	chr12	44830891	44835269
chr10_79166634_hg38	chr10	79163902	79169367	chr10	80444590	80450409	chr9	53155448	53161019	chr12	44823473	44829678
chr10_79222088_hg38	chr10	79219514	79224663	chr10	80500678	80505827	chr9	53100221	53105375	chr12	44767461	44772642
chr10_79245629_hg38	chr10	79241735	79249523	chr10	80522905	80530691	chr9	53075243	53083046	chr12	44742352	44750045
chr10_79261245_hg38	chr10	79260143	79262347	chr10	80541284	80543488	chr9	53062462	53064672	chr12	44730009	44732190
chr10_79268498_hg38	chr10	79266098	79270898	chr10	80547235	80552046	chr9	53053946	53058703	chr12	44721642	44726355
chr10_79275650_hg38	chr10	79272087	79279214	chr10	80553235	80560264	chr9	53046516	53052763	chr12	44714175	44720479
chr10_79286108_hg38	chr10	79285058	79287159	chr10	80566087	80568187	chr9	53039385	53041481	chr12	44707000	44709105
chr10_79313041_hg38	chr10	79309517	79316565	chr10	80590735	80597781	chr9	53010440	53017372	chr12	44679435	44686456
chr10_79320637_hg38	chr10	79318957	79322317	chr10	80600192	80603554	chr9	53004362	53007773	chr12	44673964	44677277
chr10_79347091_hg38	chr10	79344700	79349483	chr10	80625397	80630179	chr9	52977837	52982756	chr12	44639030	44643957
chr10_79405405_hg38	chr10	79397820	79412991	chr10	80678496	80693653	chr9	52913211	52928416	chr12	44585946	44600611
chr10_79424685_hg38	chr10	79423672	79425699	chr10	80704672	80706699	chr9	52853452	52855499	chr12	44573178	44575174
chr10_79439534_hg38	chr10	79431340	79447729	chr10	80712296	80728696	chr9	52830591	52847225	chr12	44551491	44567714
chr10_79927486_hg38	chr10	79924166	79930807	chr10	81054886	81061550	chr9	52653021	52659783	chr12	44394373	44401415
chr10_80110458_hg38	chr10	80109381	80111535	chr10	80923445	80925611	chr9	52512374	52514520	chr12	44307047	44309073
chr10_80187354_hg38	chr10	80185781	80188927	chr10	80845457	80848997	chr9	52440431	52443518	chr12	44233084	44236126
chr10_80276611_hg38	chr10	80271379	80281844	chr10	81491916	81502391	chr9	52336511	52346923	chr12	44119804	44130944
chr10_80412473_hg38	chr10	80406901	80418045	chr10	81617475	81628616	chr9	52202153	52213236	chr12	43980600	43991772
chr10_80468728_hg38	chr10	80467088	80470368	chr10	81677606	81680890	chr9	52147517	52151080	chr12	43929680	43932963
chr10_804901_hg38	chr10	802095	807707	chr10	866190	871861	chr9	686832	692352	chrUn_GL286397	1319717	1325595
chr10_80505295_hg38	chr10	80504256	80506334	chr10	81714698	81716780	chr9	52111024	52113069	chr12	43894263	43896321
chr10_80524202_hg38	chr10	80523018	80525386	chr10	81733463	81735595	chr9	52092781	52094901	chr12	43875231	43877332
chr10_80568415_hg38	chr10	80567411	80569420	chr10	81775147	81777160	chr9	52047834	52049851	chr12	43833225	43835720
chr10_80608657_hg38	chr10	80606398	80610917	chr10	81814166	81818686	chr9	52006592	52011098	chr12	43790156	43794470
chr10_80648839_hg38	chr10	80647162	80650517	chr10	81854568	81857939	chr9	51971792	51975129	chr12	43757632	43761229
chr10_80663054_hg38	chr10	80662038	80664071	chr10	81869408	81871487	chr9	50111703	50113579	chr12	43736631	43738638
chr10_80699928_hg38	chr10	80698908	80700949	chr10	81906421	81908696	chr9	50148396	50150398	chr12	43694329	43696227
chr10_8097921_hg38	chr10	8096921	8098921	chr10	8355847	8357840	chr9	8056398	8058542	chr7	6523932	6525490
chr10_81069720_hg38	chr10	81067497	81071944	chr10	82284325	82288768	chr9	50519350	50523809	chr12	43290421	43293767
chr10_818662_hg38	chr10	817010	820315	chr10	881164	884464	chr9	702017	705460	chrUn_GL286397	1335503	1338548
chr10_81876007_hg38	chr10	81871980	81880034	chr10	83087011	83095056	chr9	51376307	51384385	chr12	42407713	42416039
chr10_82192883_hg38	chr10	82189816	82195951	chr10	83405744	83411873	chr9	51688025	51694128	chr12	42166755	42172863
chr10_82212398_hg38	chr10	82209483	82215313	chr10	83425432	83431265	chr9	51707659	51713762	chr12	42147334	42153616
chr10_82268558_hg38	chr10	82265458	82271658	chr10	83481498	83487698	chr9	51771263	51777502	chr12	42088753	42093945
chr10_82320320_hg38	chr10	82318651	82321989	chr10	83534773	83538112	chr9	51823762	51827059	chr12	42033600	42036957
chr10_823296_hg38	chr10	821707	824886	chr10	885856	889124	chr9	706818	709890	chrUn_GL286397	1339507	1342589
chr10_82331759_hg38	chr10	82330144	82333374	chr10	83546279	83549514	chr9	51835486	51838702	chr12	42021522	42025038
chr10_82464802_hg38	chr10	82463755	82465850	chr10	83681308	83683403	chr9	50096629	50098734	chr12	41884440	41886526
chr10_82653120_hg38	chr10	82651228	82655013	chr10	83878601	83882371	chr9	49904111	49907967	chr12	41697187	41700915
chr10_82738238_hg38	chr10	82736754	82739722	chr10	83963964	83966936	chr9	49819736	49822693	chr12	41606470	41609173
chr10_82818369_hg38	chr10	82815741	82820998	chr10	84041765	84047052	chr9	49738916	49744167	chr12	41528400	41533982
chr10_82822286_hg38	chr10	82821249	82823323	chr10	84047305	84049378	chr9	49736588	49738664	chr12	41526067	41528147
chr10_82889423_hg38	chr10	82888112	82890735	chr10	84113931	84116549	chr9	49664389	49667159	chr12	41461103	41463757
chr10_82925172_hg38	chr10	82924172	82926172	chr10	84149914	84151910	chr9	49629260	49631245	chr12	41422405	41424673
chr10_83153638_hg38	chr10	83152591	83154686	chr10	84386970	84389062	chr9	49357880	49359974	chr12	41178762	41180844
chr10_83543176_hg38	chr10	83542063	83544290	chr10	84783632	84785863	chr9	48936962	48939116	chr12	40799402	40801680
chr10_83667276_hg38	chr10	83666194	83668359	chr10	84907595	84909760	chr9	48808526	48810652	chr12	40655573	40657721
chr10_83870848_hg38	chr10	83869622	83872074	chr10	85111329	85113782	chr9	48601271	48603704	chr12	40446084	40448854
chr10_83896826_hg38	chr10	83895601	83898051	chr10	85138541	85140994	chr9	48574104	48576559	chr12	40398901	40401292
chr10_84194858_hg38	chr10	84193778	84195938	chr10	85458712	85460870	chr9	48270639	48272837	chr12	40057725	40059906
chr10_84246624_hg38	chr10	84243357	84249892	chr10	85508294	85514722	chr9	48214131	48221388	chr12	40001683	40007224
chr10_84295187_hg38	chr10	84292756	84297619	chr10	85556590	85561451	chr9	48171302	48176487	chr12	39921050	39925835
chr10_84424972_hg38	chr10	84423879	84426065	chr10	85687524	85689704	chr9	48035015	48037212	chr12	39789372	39791487
chr10_84452413_hg38	chr10	84451306	84453520	chr10	85714955	85717150	chr9	48009009	48011229	chr12	39758724	39760887
chr10_84713027_hg38	chr10	84711821	84714233	chr10	85975520	85977931	chr9	47765161	47767247	chr12	39460167	39462254
chr10_84822341_hg38	chr10	84820019	84824664	chr10	86095615	86100268	chr9	47621803	47626442	chr12	39314634	39318289
chr10_85320785_hg38	chr10	85317899	85323671	chr10	86618049	86623830	chr9	47096193	47101904	chr12	38794071	38799786
chr10_85492802_hg38	chr10	85491570	85494034	chr10	86784518	86786982	chr9	46935246	46937771	chr12	38583808	38586292
chr10_85600074_hg38	chr10	85597913	85602235	chr10	86896284	86900536	chr9	46780840	46785120	chr12	38481531	38486006
chr10_85647618_hg38	chr10	85645088	85650149	chr10	86943368	86948432	chr9	46731889	46736938	chr12	38427706	38432754
chr10_85661464_hg38	chr10	85659975	85662954	chr10	86958259	86961236	chr9	46718858	46721822	chr12	38413753	38416076
chr10_85791054_hg38	chr10	85788373	85793736	chr10	87094663	87100026	chr9	46559528	46564812	chr12	38272307	38277684
chr10_85849983_hg38	chr10	85848251	85851716	chr10	87154714	87158177	chr9	46494328	46497806	chr12	38186079	38189572
chr10_85852917_hg38	chr10	85851905	85853930	chr10	87158366	87160391	chr9	46492107	46494139	chr12	38183889	38185890
chr10_85858316_hg38	chr10	85857134	85859498	chr10	87163595	87165969	chr9	46486535	46488864	chr12	38178290	38180685
chr10_86019059_hg38	chr10	86016717	86021401	chr10	87324342	87329014	chr9	46277599	46282273	chr12	38006517	38011173
chr10_86024817_hg38	chr10	86023766	86025869	chr10	87331384	87333487	chr9	46272852	46274951	chr12	38002098	38004170
chr10_86056901_hg38	chr10	86055813	86057989	chr10	87363529	87365711	chr9	46234592	46236774	chr12	37966498	37969225
chr10_86078660_hg38	chr10	86077567	86079753	chr10	87385604	87387790	chr9	46211923	46214104	chr12	37944490	37946743
chr10_86124422_hg38	chr10	86122665	86126179	chr10	87431501	87435019	chr9	46163749	46167257	chr12	37892682	37896131
chr10_86188879_hg38	chr10	86186803	86190955	chr10	87495662	87499818	chr9	46098612	46102753	chr12	37827323	37831216
chr10_86208029_hg38	chr10	86206823	86209235	chr10	87515676	87517768	chr9	46080539	46082643	chr12	37808879	37811310
chr10_86351389_hg38	chr10	86350372	86352407	chr10	87676943	87678978	chr9	45938030	45940038	chr12	37653622	37655930
chr10_86364569_hg38	chr10	86360309	86368829	chr10	87686875	87695384	chr9	45921708	45930111	chr12	37636481	37645374
chr10_86377202_hg38	chr10	86376139	86378266	chr10	87702687	87704814	chr9	45911866	45914123	chr12	37627226	37629298
chr10_86401474_hg38	chr10	86399006	86403943	chr10	87725264	87730188	chr9	45886476	45891404	chr12	37587258	37591661
chr10_86545774_hg38	chr10	86544229	86547319	chr10	87873743	87876835	chr9	45728414	45731815	chr12	37385419	37387260
chr10_86585971_hg38	chr10	86584066	86587877	chr10	87913714	87917327	chr9	45681440	45685026	chr12	37342340	37346008
chr10_866153_hg38	chr10	864644	867663	chr10	928927	931950	chr9	752434	755478	chr7	28163	30737
chr10_86668844_hg38	chr10	86661184	86676504	chr10	87988206	88003526	chr9	45600075	45615592	chr12	37233072	37249211
chr10_86684219_hg38	chr10	86683192	86685246	chr10	88010204	88012258	chr9	45590961	45593367	chr12	37224776	37226870
chr10_86710796_hg38	chr10	86708207	86713386	chr10	88035200	88040386	chr9	45562646	45568038	chr12	37196754	37202066
chr10_86756034_hg38	chr10	86753482	86758587	chr10	88080173	88085270	chr9	45515472	45520527	chr12	37141476	37146697
chr10_86900185_hg38	chr10	86898315	86902056	chr10	88225086	88228827	chr9	45373276	45377470	chr12	37003434	37007152
chr10_86937099_hg38	chr10	86936007	86938192	chr10	88262300	88264487	chr9	45336626	45338802	chr12	36962756	36964954
chr10_86956694_hg38	chr10	86952140	86961249	chr10	88278352	88287461	chr9	45315047	45323018	chr12	36937552	36945977
chr10_87094115_hg38	chr10	87090905	87097325	chr10	88441108	88447528	chr9	44542484	44549339	chr12	36785595	36793748
chr10_871822_hg38	chr10	869963	873681	chr10	934223	937941	chr9	757734	761724	chr7	32977	36956
chr10_87505142_hg38	chr10	87503454	87506831	chr10	88728460	88731868	chr9	82675743	82679073	chr12	74082626	74085800
chr10_87660211_hg38	chr10	87657940	87662483	chr10	88879869	88884394	chr9	82832194	82836654	chr12	74239713	74244459
chr10_87735078_hg38	chr10	87734054	87736103	chr10	88955812	88957853	chr9	82910148	82912196	chr12	74327830	74330025
chr10_87818356_hg38	chr10	87816754	87819959	chr10	89038390	89041604	chr9	82991107	82994303	chr12	74403776	74407335
chr10_87863367_hg38	chr10	87859602	87867133	chr10	89081258	89088785	chr9	83034511	83042002	chr12	74460169	74467585
chr10_87878345_hg38	chr10	87877067	87879624	chr10	89098723	89101288	chr9	83051909	83054169	chr12	74477836	74479672
chr10_88088725_hg38	chr10	88087107	88090344	chr10	89308013	89311255	chr9	83264281	83267516	chr12	74676608	74679757
chr10_88131091_hg38	chr10	88128727	88133455	chr10	89349658	89354388	chr9	83310574	83315331	chr12	74719824	74724941
chr10_88164582_hg38	chr10	88162797	88166367	chr10	89384080	89387643	chr9	83345109	83348594	chr12	74753583	74757170
chr10_88190626_hg38	chr10	88189123	88192130	chr10	89410377	89413382	chr9	83374809	83377810	chr12	74788447	74791482
chr10_88242747_hg38	chr10	88237399	88248095	chr10	89458411	89469097	chr9	83422345	83432731	chr12	74837642	74847983
chr10_88253767_hg38	chr10	88252583	88254951	chr10	89473585	89475949	chr9	83437490	83439851	chr12	74852411	74854739
chr10_88271538_hg38	chr10	88270209	88272868	chr10	89491206	89493880	chr9	83455280	83457937	chr12	74869958	74872600
chr10_88343836_hg38	chr10	88342655	88345017	chr10	89563876	89566238	chr9	83528115	83530442	chr12	74962272	74964637
chr10_88347983_hg38	chr10	88345510	88350457	chr10	89566731	89571662	chr9	83530938	83535621	chr12	74965117	74970617
chr10_88388302_hg38	chr10	88384016	88392589	chr10	89605152	89613687	chr9	83575635	83582423	chr12	75001228	75008366
chr10_88511485_hg38	chr10	88510469	88512502	chr10	89741981	89744012	chr9	83704410	83706415	chr12	75118493	75120183
chr10_88543035_hg38	chr10	88541968	88544102	chr10	89773400	89775531	chr9	83735993	83738125	chr12	75154954	75157454
chr10_88582889_hg38	chr10	88581178	88584600	chr10	89810642	89814094	chr9	83776170	83779582	chr12	75197484	75200995
chr10_88880133_hg38	chr10	88877856	88882410	chr10	90113307	90117871	chr9	84055230	84059777	chr12	75488982	75493258
chr10_88902841_hg38	chr10	88899977	88905705	chr10	90135422	90141152	chr9	84079717	84085818	chr12	75511965	75517734
chr10_88912337_hg38	chr10	88909849	88914825	chr10	90145296	90150282	chr9	84090550	84095810	chr12	75521166	75525739
chr10_88932569_hg38	chr10	88931548	88933591	chr10	90167120	90169159	chr9	84112607	84114695	chr12	75543865	75545593
chr10_88935278_hg38	chr10	88934196	88936361	chr10	90169769	90171936	chr9	84115317	84117407	chr12	75546313	75548574
chr10_88951692_hg38	chr10	88950383	88953002	chr10	90185944	90188565	chr9	84131005	84133628	chr12	75562226	75564857
chr10_88991341_hg38	chr10	88989968	88992714	chr10	90224178	90226929	chr9	84174067	84176861	chr12	75598694	75601782
chr10_89207579_hg38	chr10	89205930	89209229	chr10	90440259	90443548	chr9	84398506	84401827	chr12	75816047	75819221
chr10_89219332_hg38	chr10	89217610	89221054	chr10	90451885	90455332	chr9	84409649	84412889	chr12	75833224	75836430
chr10_89233912_hg38	chr10	89231547	89236277	chr10	90465856	90470579	chr9	84423962	84428968	chr12	75848609	75853240
chr10_89251896_hg38	chr10	89250182	89253611	chr10	90484556	90487997	chr9	84442889	84446363	chr12	75868798	75870820
chr10_89262707_hg38	chr10	89259738	89265676	chr10	90494123	90500041	chr9	84452898	84458852	chr12	75874376	75878239
chr10_89330929_hg38	chr10	89326486	89335372	chr10	90561410	90570277	chr9	84502074	84510442	chr12	75934771	75941793
chr10_89341858_hg38	chr10	89339099	89344617	chr10	90574007	90579517	chr9	84513295	84518484	chr12	75945523	75951047
chr10_89348288_hg38	chr10	89346857	89349720	chr10	90581745	90584608	chr9	84520739	84523614	chr12	75955103	75957973
chr10_89392893_hg38	chr10	89390985	89394801	chr10	90625197	90628993	chr9	84560191	84563959	chr12	75988238	75991892
chr10_89415185_hg38	chr10	89413209	89417161	chr10	90647479	90651428	chr9	84576731	84580687	chr12	76065578	76070264
chr10_89476104_hg38	chr10	89474839	89477369	chr10	90709066	90711592	chr9	84634610	84637153	chr12	76122494	76124921
chr10_89607063_hg38	chr10	89605674	89608453	chr10	90842325	90845101	chr9	84758977	84761477	chr12	76278942	76281435
chr10_89647055_hg38	chr10	89642744	89651367	chr10	90881301	90889971	chr9	84798261	84807211	chr12	76318307	76327124
chr10_89837995_hg38	chr10	89836460	89839530	chr10	91074938	91077992	chr9	84987412	84990489	chr12	76524526	76527741
chr10_90857908_hg38	chr10	90856304	90859512	chr10	92150750	92153951	chr9	86093652	86096894	chr12	77624524	77627933
chr10_90871733_hg38	chr10	90870117	90873350	chr10	92164539	92168055	chr9	86110516	86113744	chr12	77654169	77657419
chr10_90960508_hg38	chr10	90958704	90962313	chr10	92253388	92256995	chr9	86200368	86204001	chr12	77753482	77757088
chr10_90984466_hg38	chr10	90983214	90985719	chr10	92277924	92280427	chr9	86224335	86226832	chr12	77784437	77786936
chr10_91023113_hg38	chr10	91020556	91025671	chr10	92315583	92320707	chr9	86262505	86267635	chr12	77835954	77840324
chr10_91050367_hg38	chr10	91048450	91052285	chr10	92356514	92360347	chr9	86287685	86291784	chr12	77872435	77876234
chr10_91077546_hg38	chr10	91076134	91078959	chr10	92383828	92386653	chr9	86314189	86317011	chr12	77898572	77900836
chr10_91135184_hg38	chr10	91134095	91136273	chr10	92441763	92443943	chr9	86372453	86374676	chr12	77977442	77979623
chr10_91190064_hg38	chr10	91187437	91192692	chr10	92495058	92500299	chr9	86425356	86430187	chr12	78030352	78035383
chr10_91220624_hg38	chr10	91219015	91222234	chr10	92526866	92530082	chr9	86494237	86497474	chr12	78063754	78066923
chr10_91247976_hg38	chr10	91246935	91249018	chr10	92554830	92556885	chr9	86522238	86524331	chr12	78092842	78094887
chr10_91298678_hg38	chr10	91297487	91299869	chr10	92605263	92607638	chr9	86571260	86572894	chr12	78149513	78151901
chr10_91528516_hg38	chr10	91527457	91529576	chr10	92873752	92875826	chr9	86775854	86778014	chr12	78401916	78404326
chr10_91591462_hg38	chr10	91589091	91593833	chr10	92935969	92940701	chr9	86833129	86837897	chr12	78466519	78471171
chr10_91597223_hg38	chr10	91595079	91599367	chr10	92941960	92946246	chr9	86839175	86843482	chr12	78472471	78477021
chr10_91608324_hg38	chr10	91606587	91610062	chr10	92953458	92956907	chr9	86850636	86853479	chr12	78484546	78487397
chr10_91631801_hg38	chr10	91628554	91635048	chr10	92983175	92989688	chr9	86873779	86879944	chr12	78504467	78510988
chr10_91682202_hg38	chr10	91679332	91685073	chr10	93033935	93039670	chr9	86917850	86922572	chr12	78549372	78555080
chr10_91700851_hg38	chr10	91698387	91703315	chr10	93052980	93057913	chr9	86936302	86941266	chr12	78559138	78562397
chr10_91712343_hg38	chr10	91710893	91713794	chr10	93065483	93068384	chr9	86948802	86951714	chr12	78577193	78580021
chr10_91798771_hg38	chr10	91795437	91802105	chr10	93151531	93158187	chr9	87028376	87034129	chr12	78658946	78664251
chr10_91817359_hg38	chr10	91815767	91818952	chr10	93170048	93173246	chr9	87045654	87048811	chr12	78676181	78679088
chr10_91887411_hg38	chr10	91886054	91888769	chr10	93240324	93243036	chr9	87108623	87111323	chr12	78741302	78743645
chr10_91908608_hg38	chr10	91906954	91910263	chr10	93261358	93264669	chr9	87127735	87131031	chr12	78757825	78761234
chr10_91923772_hg38	chr10	91922101	91925443	chr10	93276565	93279922	chr9	87143161	87146531	chr12	78781505	78785215
chr10_92088206_hg38	chr10	92087106	92089307	chr10	93441035	93443317	chr9	87311971	87314172	chr12	78939993	78942180
chr10_92102255_hg38	chr10	92101191	92103319	chr10	93455176	93457323	chr9	87326322	87328462	chr12	78954432	78956534
chr10_92124665_hg38	chr10	92122791	92126539	chr10	93479811	93483555	chr9	87345950	87349705	chr12	78974393	78978432
chr10_92185257_hg38	chr10	92184188	92186327	chr10	93541628	93543818	chr9	87419132	87421256	chr12	79050399	79053439
chr10_92198629_hg38	chr10	92197341	92199917	chr10	93554774	93557348	chr9	87430375	87433241	chr12	79064182	79066185
chr10_92230938_hg38	chr10	92229894	92231983	chr10	93589991	93592074	chr9	87462952	87465068	chr12	79093643	79095420
chr10_92240525_hg38	chr10	92236551	92244500	chr10	93596648	93604600	chr9	87469954	87477968	chr12	79099002	79106755
chr10_92291376_hg38	chr10	92289461	92293291	chr10	93649799	93654141	chr9	87516268	87520009	chr12	79147122	79150874
chr10_92345293_hg38	chr10	92344255	92346331	chr10	93704970	93707083	chr9	87567812	87569925	chr12	79204732	79207608
chr10_9243898_hg38	chr10	9241839	9245958	chr10	9498356	9502463	chr9	9212955	9217035	chr7	7651781	7655465
chr10_92573862_hg38	chr10	92572012	92575713	chr10	93932595	93936297	chr9	87794462	87798164	chr12	79416623	79420444
chr10_92849777_hg38	chr10	92847074	92852481	chr10	94207132	94212544	chr9	88073313	88077775	chr12	79670996	79676687
chr10_93032533_hg38	chr10	93031322	93033745	chr10	94408932	94411358	chr9	88244161	88246600	chr12	79876399	79878434
chr10_93125776_hg38	chr10	93124733	93126820	chr10	94514043	94516129	chr9	88338368	88340786	chr12	79967682	79969736
chr10_931737_hg38	chr10	929256	934218	chr10	993190	998053	chr9	818691	823043	chr7	82123	86134
chr10_93179086_hg38	chr10	93177836	93180337	chr10	94566847	94569351	chr9	88397023	88399552	chr12	80022255	80024719
chr10_9342056_hg38	chr10	9340799	9343314	chr10	9597330	9599844	chr9	9316690	9319273	chr7	7759623	7761929
chr10_93445556_hg38	chr10	93444514	93446599	chr10	94834795	94836874	chr9	88666943	88669041	chr12	80302820	80305226
chr10_93482220_hg38	chr10	93481209	93483231	chr10	94871523	94873512	chr9	88702080	88704447	chr12	80342495	80344465
chr10_93702662_hg38	chr10	93700960	93704364	chr10	95097087	95100443	chr9	88915753	88919101	chr12	80560868	80564542
chr10_93720057_hg38	chr10	93718619	93721496	chr10	95114562	95117437	chr9	88930420	88932935	chr12	80580066	80583248
chr10_93815948_hg38	chr10	93814905	93816991	chr10	95211153	95213247	chr9	89026087	89028155	chr12	80672953	80675276
chr10_93872757_hg38	chr10	93871757	93873757	chr10	95267945	95269945	chr9	89080807	89083130	chr12	80719666	80721626
chr10_93894334_hg38	chr10	93892576	93896093	chr10	95288775	95292273	chr9	89104010	89107515	chr12	80750115	80753546
chr10_9393891_hg38	chr10	9391224	9396559	chr10	9650045	9655217	chr9	9370195	9375074	chr7	7784923	7789786
chr10_93994900_hg38	chr10	93992442	93997358	chr10	95378207	95383133	chr9	89198054	89202971	chr12	80847796	80852872
chr10_94026058_hg38	chr10	94024719	94027397	chr10	95410463	95413144	chr9	89232143	89234834	chr12	80879995	80882686
chr10_94099589_hg38	chr10	94096910	94102268	chr10	95482322	95487662	chr9	89312649	89317997	chr12	80983812	80989114
chr10_94274524_hg38	chr10	94273179	94275869	chr10	95659285	95661988	chr9	89490959	89493672	chr12	81180070	81182642
chr10_94288821_hg38	chr10	94287759	94289883	chr10	95673910	95676047	chr9	89505564	89507689	chr12	81194985	81197076
chr10_94363073_hg38	chr10	94361479	94364668	chr10	95747608	95750797	chr9	89578839	89582035	chr12	81278813	81282012
chr10_94366106_hg38	chr10	94365067	94367145	chr10	95751196	95753273	chr9	89582440	89584814	chr12	81282406	81284395
chr10_94402881_hg38	chr10	94400732	94405031	chr10	95786850	95791117	chr9	89615002	89618995	chr12	81326748	81330910
chr10_94443348_hg38	chr10	94442253	94444444	chr10	95828338	95830522	chr9	89662510	89664673	chr12	81370329	81372460
chr10_94545849_hg38	chr10	94544111	94547588	chr10	95934480	95937963	chr9	89774527	89777561	chr12	81458303	81461290
chr10_9508621_hg38	chr10	9507531	9509712	chr10	9767673	9769850	chr9	9503406	9505553	chr7	7893261	7895849
chr10_95335608_hg38	chr10	95333742	95337475	chr10	96618554	96622274	chr9	90792705	90796454	chr12	82367936	82371694
chr10_95351288_hg38	chr10	95349066	95353510	chr10	96633918	96638362	chr9	90808134	90812678	chr12	82383520	82387929
chr10_95392658_hg38	chr10	95391249	95394067	chr10	96676085	96678906	chr9	90850740	90853557	chr12	82430265	82433085
chr10_95396476_hg38	chr10	95395017	95397936	chr10	96679858	96682774	chr9	90854527	90857462	chr12	82434037	82436973
chr10_95415208_hg38	chr10	95413426	95416991	chr10	96698247	96701811	chr9	90873263	90876830	chr12	82454232	82457752
chr10_95423274_hg38	chr10	95421648	95424901	chr10	96706485	96709734	chr9	90881191	90884442	chr12	82461661	82464344
chr10_95428787_hg38	chr10	95427747	95429827	chr10	96712581	96714652	chr9	90887271	90889372	chr12	82467087	82469178
chr10_95434922_hg38	chr10	95433604	95436241	chr10	96718387	96721023	chr9	90893102	90895742	chr12	82473205	82475809
chr10_95479172_hg38	chr10	95476298	95482046	chr10	96761081	96766784	chr9	90936132	90941806	chr12	82516268	82521954
chr10_95501596_hg38	chr10	95500198	95502994	chr10	96784964	96787727	chr9	90960031	90963116	chr12	82540029	82542905
chr10_95513418_hg38	chr10	95510589	95516247	chr10	96795319	96800991	chr9	90970772	90976214	chr12	82551642	82557030
chr10_95519739_hg38	chr10	95516899	95522580	chr10	96801643	96807337	chr9	90976877	90982917	chr12	82557695	82563167
chr10_95541690_hg38	chr10	95539337	95544043	chr10	96824084	96828793	chr9	91000022	91004698	chr12	82580205	82584976
chr10_95559833_hg38	chr10	95557823	95561843	chr10	96842609	96846627	chr9	91018749	91022774	chr12	82600207	82604482
chr10_95571774_hg38	chr10	95569978	95573571	chr10	96854749	96858348	chr9	91031231	91034761	chr12	82613618	82617445
chr10_95656158_hg38	chr10	95654719	95657598	chr10	96951422	96954320	chr9	91114658	91117488	chr12	82694460	82697192
chr10_95757599_hg38	chr10	95754933	95760266	chr10	97050898	97056246	chr9	91216008	91221326	chr12	82789135	82794925
chr10_95860202_hg38	chr10	95856974	95863431	chr10	97159470	97165926	chr9	91320385	91326552	chr12	82895651	82901626
chr10_95907931_hg38	chr10	95906284	95909578	chr10	97211435	97214725	chr9	91360535	91363785	chr12	82923997	82925971
chr10_96043867_hg38	chr10	96041959	96045776	chr10	97345717	97349537	chr9	91503047	91506871	chr12	83064445	83068209
chr10_96090199_hg38	chr10	96089007	96091392	chr10	97418914	97421304	chr9	91547199	91549565	chr12	83117148	83119560
chr10_96130089_hg38	chr10	96128919	96131259	chr10	97459014	97461357	chr9	91587761	91590094	chr12	83159793	83162025
chr10_96263709_hg38	chr10	96262426	96264993	chr10	97592710	97595277	chr9	91724322	91726920	chr12	83290397	83292790
chr10_96276652_hg38	chr10	96274977	96278327	chr10	97605190	97608546	chr9	91736894	91740273	chr12	83302200	83305519
chr10_96358196_hg38	chr10	96352612	96363780	chr10	97683050	97694225	chr9	91817792	91828885	chr12	83396869	83406118
chr10_96374881_hg38	chr10	96373512	96376250	chr10	97703946	97706675	chr9	91838645	91841387	chr12	83417507	83420650
chr10_96400924_hg38	chr10	96399493	96402356	chr10	97729924	97732769	chr9	91864288	91867161	chr12	83441906	83444746
chr10_96413610_hg38	chr10	96411960	96415260	chr10	97742373	97745674	chr9	91875736	91879089	chr12	83453155	83456780
chr10_96417073_hg38	chr10	96415357	96418789	chr10	97745771	97749168	chr9	91879186	91881575	chr12	83456915	83460234
chr10_96513196_hg38	chr10	96511739	96514653	chr10	97843470	97846385	chr9	91974951	91977845	chr12	83554428	83557322
chr10_96639827_hg38	chr10	96638403	96641251	chr10	97970974	97973785	chr9	92103865	92106677	chr12	83689647	83692432
chr10_96832851_hg38	chr10	96830576	96835127	chr10	98170084	98174638	chr9	92321384	92325947	chr12	83890627	83896157
chr10_96984685_hg38	chr10	96983474	96985896	chr10	98320827	98323249	chr9	92474551	92476973	chr12	84036075	84038456
chr10_97020872_hg38	chr10	97016466	97025279	chr10	98353837	98362671	chr9	92506432	92515228	chr12	84093659	84102368
chr10_97038092_hg38	chr10	97036980	97039205	chr10	98374356	98376565	chr9	92527349	92529537	chr12	84112753	84114573
chr10_97067022_hg38	chr10	97065820	97068225	chr10	98402996	98405390	chr9	92555689	92558087	chr12	84145527	84147844
chr10_97103299_hg38	chr10	97102294	97104305	chr10	98439459	98441457	chr9	92592166	92594183	chr12	84183112	84185024
chr10_97130041_hg38	chr10	97126754	97133329	chr10	98463888	98470490	chr9	92616440	92623052	chr12	84208418	84215177
chr10_97292262_hg38	chr10	97291174	97293351	chr10	98634700	98636876	chr9	92795400	92797474	chr12	84373819	84375698
chr10_97334837_hg38	chr10	97331150	97338525	chr10	98684575	98691946	chr9	92833815	92841503	chr12	84408600	84417368
chr10_97401053_hg38	chr10	97399785	97402321	chr10	98752386	98754919	chr9	92900423	92902968	chr11	77175376	77178359
chr10_97446150_hg38	chr10	97444650	97447651	chr10	98797289	98800292	chr9	92953603	92956609	chr12	84515720	84518974
chr10_97451229_hg38	chr10	97449580	97452879	chr10	98802228	98805204	chr9	92958852	92962132	chr12	84521217	84524162
chr10_97490751_hg38	chr10	97489603	97491899	chr10	98841909	98844217	chr9	92996543	92999674	chr12	84562898	84565200
chr10_97498840_hg38	chr10	97496950	97500730	chr10	98849289	98853071	chr9	93004394	93008183	chr12	84571206	84575001
chr10_97524896_hg38	chr10	97523835	97525957	chr10	98876211	98878330	chr9	93031773	93033933	chr12	84597010	84599095
chr10_97542313_hg38	chr10	97539930	97544697	chr10	98889894	98894675	chr9	93045290	93049820	chr12	84611680	84616187
chr10_97571517_hg38	chr10	97569118	97573917	chr10	98919573	98924393	chr9	93067885	93072670	chr12	84631718	84636619
chr10_97584071_hg38	chr10	97580063	97588080	chr10	98930509	98938546	chr9	93078805	93087114	chr12	84643380	84652497
chr10_97600515_hg38	chr10	97597697	97603333	chr10	98948168	98953788	chr9	93096444	93101553	chr12	84662010	84668569
chr10_97633332_hg38	chr10	97632118	97634546	chr10	98982568	98984988	chr9	93134189	93136435	chr12	84700223	84702742
chr10_97641378_hg38	chr10	97639993	97642763	chr10	98990426	98993194	chr9	93142515	93145309	chr12	84708746	84712835
chr10_97675460_hg38	chr10	97672756	97678165	chr10	99022787	99028205	chr9	93177248	93182631	chr12	84744717	84750094
chr10_97686279_hg38	chr10	97682831	97689728	chr10	99032492	99039407	chr9	93186895	93194748	chr12	84755813	84762586
chr10_97714066_hg38	chr10	97711932	97716200	chr10	99061666	99065930	chr9	93217262	93223042	chr12	84784659	84788553
chr10_97737282_hg38	chr10	97735822	97738743	chr10	99085652	99088573	chr9	93245243	93248160	chr12	84810901	84814574
chr10_97761244_hg38	chr10	97758609	97763879	chr10	99108506	99113776	chr9	93269037	93274309	chr12	84834674	84839900
chr10_97773364_hg38	chr10	97770390	97776339	chr10	99120267	99126215	chr9	93281078	93286841	chr12	84847090	84852906
chr10_97792138_hg38	chr10	97791057	97793219	chr10	99140954	99143116	chr9	93301498	93303648	chr12	84867640	84870114
chr10_97826393_hg38	chr10	97819959	97832828	chr10	99169816	99182637	chr9	93334574	93347089	chr12	84902967	84915861
chr10_97861688_hg38	chr10	97860647	97862729	chr10	99209058	99211139	chr9	93384167	93386269	chr12	84941302	84943366
chr10_97868481_hg38	chr10	97866129	97870833	chr10	99214537	99219238	chr9	93389645	93394337	chr12	84946740	84951843
chr10_97884998_hg38	chr10	97883731	97886266	chr10	99232219	99234754	chr9	93407110	93409659	chr12	84964807	84967313
chr10_97904279_hg38	chr10	97901765	97906794	chr10	99249814	99254856	chr9	93424326	93430184	chr12	84981549	84986630
chr10_97916073_hg38	chr10	97913633	97918514	chr10	99261705	99266588	chr9	93437055	93441953	chr12	84993807	84998713
chr10_97922510_hg38	chr10	97920515	97924505	chr10	99268592	99272582	chr9	93443960	93447952	chr12	85000684	85004597
chr10_97975801_hg38	chr10	97973370	97978233	chr10	99321445	99326302	chr9	93496782	93501614	chr12	85052526	85057334
chr10_98030094_hg38	chr10	98027356	98032832	chr10	99375377	99380824	chr9	93549567	93555829	chr12	85104503	85110415
chr10_98134672_hg38	chr10	98132875	98136469	chr10	99480846	99484438	chr9	93656787	93659920	chr12	85228572	85233533
chr10_98248299_hg38	chr10	98246057	98250542	chr10	99594273	99598747	chr9	93760991	93765462	chr12	85333371	85337806
chr10_98256064_hg38	chr10	98252034	98260094	chr10	99600242	99608313	chr9	93766949	93774876	chr12	85339343	85347716
chr10_98268836_hg38	chr10	98266427	98271246	chr10	99614627	99619430	chr9	93781124	93785927	chr12	85353224	85357480
chr10_98295240_hg38	chr10	98292407	98298074	chr10	99641318	99646983	chr9	93806700	93812733	chr12	85377895	85383494
chr10_98302767_hg38	chr10	98301071	98304463	chr10	99649943	99653339	chr9	93815864	93819332	chr12	85387389	85390161
chr10_98309984_hg38	chr10	98307569	98312400	chr10	99656476	99661307	chr9	93822497	93827330	chr12	85393230	85398302
chr10_98326833_hg38	chr10	98325688	98327979	chr10	99674595	99676886	chr9	93840555	93842837	chr12	85411986	85414261
chr10_98340757_hg38	chr10	98338189	98343326	chr10	99687101	99692251	chr9	93853326	93858773	chr12	85424978	85431072
chr10_98361854_hg38	chr10	98360550	98363159	chr10	99709202	99711803	chr9	93876364	93878951	chr12	85447236	85449318
chr10_98368099_hg38	chr10	98363270	98372928	chr10	99711886	99721536	chr9	93879040	93888670	chr12	85450025	85458730
chr10_98385056_hg38	chr10	98383864	98386249	chr10	99732475	99734865	chr9	93899664	93902047	chr12	85469178	85471551
chr10_98446232_hg38	chr10	98444020	98448445	chr10	99793175	99797589	chr9	93960700	93965106	chr12	85534537	85538934
chr10_98467917_hg38	chr10	98466731	98469104	chr10	99815870	99818244	chr9	93983188	93985557	chr12	85557235	85559600
chr10_9854187_hg38	chr10	9851985	9856389	chr10	10127130	10131632	chr9	9899253	9902972	chr7	8204132	8207974
chr10_9869746_hg38	chr10	9867088	9872404	chr10	10142339	10147580	chr9	9914170	9919448	chr7	8220027	8225583
chr10_987310_hg38	chr10	984734	989887	chr10	1056976	1062139	chr9	877999	883159	chr7	146955	152488
chr10_9923260_hg38	chr10	9919608	9926912	chr10	10194698	10201984	chr9	9967050	9974342	chr7	8274551	8282992
chr10_99297111_hg38	chr10	99295996	99298227	chr10	100720666	100722897	chr9	94868329	94870562	chr12	86550142	86552394
chr10_99325288_hg38	chr10	99324119	99326458	chr10	100748823	100751140	chr9	94897988	94900333	chr12	86578559	86580866
chr10_99337565_hg38	chr10	99336290	99338840	chr10	100760927	100763463	chr9	94912376	94914937	chr12	86590755	86593821
chr10_99341693_hg38	chr10	99340224	99343162	chr10	100764846	100767773	chr9	94916328	94919252	chr12	86595206	86597827
chr10_99394712_hg38	chr10	99393490	99395935	chr10	100820419	100822866	chr9	94971981	94974430	chr12	86662512	86664890
chr10_99432027_hg38	chr10	99428986	99435069	chr10	100855955	100862044	chr9	95005498	95011877	chr12	86688360	86694069
chr10_99620364_hg38	chr10	99616387	99624341	chr10	101047576	101055526	chr9	95191973	95199906	chr12	86889957	86897634
chr10_99659242_hg38	chr10	99657430	99661054	chr10	101088282	101091904	chr9	95241103	95244750	chr12	86923480	86927031
chr10_99732336_hg38	chr10	99730993	99733679	chr10	101168197	101170892	chr9	95320813	95323509	chr12	86998341	87001029
chr10_99809817_hg38	chr10	99807242	99812393	chr10	101247638	101252790	chr9	95396095	95400044	chr12	87076854	87081836
chr10_99882257_hg38	chr10	99879538	99884977	chr10	101309666	101315123	chr9	95458884	95464240	chr12	87140685	87146016
chr1_100037036_hg38	chr1	100033961	100040111	chr1	100665039	100671205	chr1	100904740	100910924	chrUn_GL286435	463010	467616
chr1_100077922_hg38	chr1	100076906	100078939	chr1	100707804	100709828	chr1	100949153	100951177	chr7	136438800	136440835
chr1_100133652_hg38	chr1	100131583	100135722	chr1	100762141	100766283	chr1	101002995	101007056	chrUn_GL286435	61148	65177
chr1_100189526_hg38	chr1	100187570	100191482	chr1	100823472	100827381	chr1	101060997	101064922	chr7	136516199	136520010
chr1_100249841_hg38	chr1	100248089	100251593	chr1	100883847	100887349	chr1	101116710	101120063	chr7	136583502	136586978
chr1_100266180_hg38	chr1	100264808	100267553	chr1	100901033	100903785	chr1	101132849	101135620	chr7	136593872	136596586
chr1_10032913_hg38	chr1	10031040	10034786	chr1	9444944	9448706	chr1	9237996	9241596	chr7	44584534	44588678
chr1_100352377_hg38	chr1	100350359	100354395	chr1	100986735	100990772	chr1	101220809	101224813	chr7	136675563	136680371
chr1_100361702_hg38	chr1	100360649	100362755	chr1	100997032	100999138	chr1	101231668	101233649	chr7	136686179	136688259
chr1_100463831_hg38	chr1	100462269	100465394	chr1	101099266	101102399	chr1	101329999	101333091	chr7	136781531	136784564
chr1_10047395_hg38	chr1	10043528	10051262	chr1	9457453	9465190	chr1	9250474	9257895	chr7	44599709	44605687
chr1_100539142_hg38	chr1	100537927	100540358	chr1	101174614	101177043	chr1	101406598	101409039	chr7	136869360	136871934
chr1_10058806_hg38	chr1	10056907	10060706	chr1	9470815	9474617	chr1	9263858	9267931	chr7	44613303	44617000
chr1_10074983_hg38	chr1	10073472	10076494	chr1	9487421	9490459	chr1	9280695	9283946	chr7	44629599	44632731
chr1_100800222_hg38	chr1	100799073	100801372	chr1	101439849	101442147	chr1	101664137	101666071	chr7	137140689	137142631
chr1_100847475_hg38	chr1	100846409	100848542	chr1	101487643	101489765	chr1	101706848	101708978	chr7	137207046	137209097
chr1_100884257_hg38	chr1	100883257	100885257	chr1	101524627	101527255	chr1	101748824	101750821	chr7	137239531	137241514
chr1_100895721_hg38	chr1	100893560	100897883	chr1	101535567	101539888	chr1	101758743	101763113	chr7	137249381	137253879
chr1_101025832_hg38	chr1	101024415	101027250	chr1	101666088	101668929	chr1	101890604	101893411	chr7	137372584	137375855
chr1_101100131_hg38	chr1	101098226	101102036	chr1	101739959	101743767	chr1	101965755	101969563	chr7	137446522	137450083
chr1_101149574_hg38	chr1	101147831	101151318	chr1	101789903	101793382	chr1	102016478	102019983	chr7	137499576	137503812
chr1_101204328_hg38	chr1	101203328	101205328	chr1	101845467	101847469	chr1	102072370	102074652	chr7	137559397	137561391
chr1_101238332_hg38	chr1	101235177	101241487	chr1	101879201	101885477	chr1	102104543	102111016	chr7	137590746	137597028
chr1_10132948_hg38	chr1	10131811	10134086	chr1	9545740	9548014	chr1	9334485	9336706	chr7	44690031	44692082
chr1_10143931_hg38	chr1	10142790	10145073	chr1	9556730	9559009	chr1	9346020	9348664	chr7	44701164	44703297
chr1_10162938_hg38	chr1	10158948	10166929	chr1	9582835	9590837	chr1	9363606	9372917	chr7	44719261	44729420
chr1_101683667_hg38	chr1	101682590	101684745	chr1	102342868	102345024	chr1	102587164	102589317	chr7	138010936	138013093
chr1_10170947_hg38	chr1	10167071	10174823	chr1	9590981	9598749	chr1	9373044	9380938	chr7	44729516	44737315
chr1_101745090_hg38	chr1	101742734	101747446	chr1	102403009	102407725	chr1	102652753	102657480	chr7	138075278	138079295
chr1_101781524_hg38	chr1	101779600	101783449	chr1	102439877	102443726	chr1	102686617	102690463	chr7	138109870	138113956
chr1_10179073_hg38	chr1	10177150	10180997	chr1	9601435	9605285	chr1	9383223	9387118	chr7	44739285	44743239
chr1_101902799_hg38	chr1	101899948	101905650	chr1	102558775	102564470	chr1	102803710	102808770	chr7	138233352	138238996
chr1_101908073_hg38	chr1	101906179	101909968	chr1	102564999	102568783	chr1	102809299	102813120	chr7	138239518	138242883
chr1_101939865_hg38	chr1	101937494	101942237	chr1	102596270	102601020	chr1	102845666	102850324	chr7	138274906	138279526
chr1_101964077_hg38	chr1	101962115	101966040	chr1	102622303	102626245	chr1	102871712	102875645	chr7	138299994	138303865
chr1_101975409_hg38	chr1	101972252	101978566	chr1	102632425	102638743	chr1	102882572	102889267	chr7	138310353	138318808
chr1_101980194_hg38	chr1	101978780	101981608	chr1	102638957	102641786	chr1	102889481	102892344	chr7	138319029	138321844
chr1_101993770_hg38	chr1	101989559	101997981	chr1	102649754	102658165	chr1	102900966	102909034	chr7	138330959	138339349
chr1_102758373_hg38	chr1	102756173	102760574	chr1	103512439	103516831	chr1	103614736	103619433	chr7	139061990	139064459
chr1_10296034_hg38	chr1	10294028	10298041	chr1	9726328	9730345	chr1	9512958	9516961	chr7	44865198	44869516
chr1_103107789_hg38	chr1	103105897	103109682	chr1	103862703	103866493	chr1	103947825	103951597	chr7	139367296	139371967
chr1_10326183_hg38	chr1	10325071	10327295	chr1	9757708	9759928	chr1	9544799	9547198	chr7	44897863	44900363
chr1_10339512_hg38	chr1	10336528	10342496	chr1	9769184	9775148	chr1	9575829	9582398	chr7	44909346	44915396
chr1_103525652_hg38	chr1	103524040	103527265	chr1	104292319	104295468	chr1	104357336	104360338	chr7	139761245	139764304
chr1_10378580_hg38	chr1	10376011	10381149	chr1	9808637	9813766	chr1	9620706	9625858	chr7	44956854	44961864
chr1_10388258_hg38	chr1	10386739	10389778	chr1	9819371	9822413	chr1	9631701	9635494	chr7	44968515	44971186
chr1_10414643_hg38	chr1	10413140	10416147	chr1	9847965	9850985	chr1	9659372	9662510	chr7	44997270	44999359
chr1_1043799_hg38	chr1	1042231	1045368	chr1	155263	158399	chr1	143320	146469	chr7	35557812	35560951
chr1_10449747_hg38	chr1	10448229	10451266	chr1	9902063	9905110	chr1	9689425	9692197	chr7	45036994	45039763
chr1_10473736_hg38	chr1	10470917	10476555	chr1	9924645	9930287	chr1	9715177	9720672	chr7	45056784	45062650
chr1_10612673_hg38	chr1	10611497	10613849	chr1	10065238	10067590	chr1	9858578	9860909	chr7	45194360	45196726
chr1_10658534_hg38	chr1	10657320	10659748	chr1	10111104	10113522	chr1	9904407	9907173	chr7	45242959	45245057
chr1_10663680_hg38	chr1	10662679	10664682	chr1	10116437	10118435	chr1	9909820	9911796	chr7	45247240	45248697
chr1_10689059_hg38	chr1	10686850	10691268	chr1	10140572	10144988	chr1	9934092	9938538	chr7	45273914	45277979
chr1_107057114_hg38	chr1	107055385	107058844	chr1	107692289	107695741	chr1	107922198	107925658	chr7	143096855	143100271
chr1_1071067_hg38	chr1	1067246	1074889	chr1	179297	186922	chr1	170269	177382	chr7	35585600	35594004
chr1_107140839_hg38	chr1	107138771	107142907	chr1	107775653	107779780	chr1	108011849	108016008	chr7	143198560	143202792
chr1_107171733_hg38	chr1	107170602	107172864	chr1	107807526	107809787	chr1	108043972	108046243	chr7	143232871	143235374
chr1_10726325_hg38	chr1	10724825	10727825	chr1	10177280	10180284	chr1	9973243	9976210	chr7	45315503	45318544
chr1_107279419_hg38	chr1	107278419	107280419	chr1	107915431	107917432	chr1	108153320	108155730	chr7	143335406	143337381
chr1_107294901_hg38	chr1	107292661	107297141	chr1	107927207	107931678	chr1	108168015	108172503	chr7	143349888	143354522
chr1_107327340_hg38	chr1	107325969	107328711	chr1	107960463	107963208	chr1	108201502	108204242	chr7	143382233	143385320
chr1_107480856_hg38	chr1	107479778	107481935	chr1	108121259	108123417	chr1	108363028	108365181	chr7	143546664	143548835
chr1_107498047_hg38	chr1	107496877	107499218	chr1	108138326	108140667	chr1	108380091	108382453	chr7	143564256	143566969
chr1_107551512_hg38	chr1	107549863	107553161	chr1	108191324	108194578	chr1	108431044	108434303	chr7	143618806	143622096
chr1_107706793_hg38	chr1	107704523	107709063	chr1	108353678	108358217	chr1	108579504	108584059	chr7	143768831	143773444
chr1_107991491_hg38	chr1	107990451	107992531	chr1	108652722	108654805	chr1	108876483	108878836	chr7	144065209	144067537
chr1_108050944_hg38	chr1	108049240	108052648	chr1	108711088	108714497	chr1	108938591	108942031	chr7	144131754	144135170
chr1_108200240_hg38	chr1	108198560	108201920	chr1	108858818	108862170	chr1	109080218	109083555	chr7	144276780	144280727
chr1_10862926_hg38	chr1	10861403	10864449	chr1	10313673	10316709	chr1	10110414	10113446	chr7	45465718	45468618
chr1_108646161_hg38	chr1	108643908	108648415	chr1	109145940	109150428	chr1	109606513	109611298	chr7	144466113	144470818
chr1_108664006_hg38	chr1	108659454	108668559	chr1	109161445	109170466	chr1	109626005	109633598	chr7	144482224	144490607
chr1_108689744_hg38	chr1	108684753	108694735	chr1	109184957	109194958	chr1	109648276	109657066	chr7	144502113	144513562
chr1_108734642_hg38	chr1	108732251	108737034	chr1	109232454	109237254	chr1	109693977	109698690	chr7	144554403	144558971
chr1_108738287_hg38	chr1	108737188	108739387	chr1	109237408	109239609	chr1	109698841	109701024	chr7	144559122	144561299
chr1_108765197_hg38	chr1	108764178	108766216	chr1	109267859	109269905	chr1	109728756	109730842	chr7	144590918	144592933
chr1_108816830_hg38	chr1	108813354	108820306	chr1	109316278	109323306	chr1	109770713	109777317	chr7	144649688	144656365
chr1_108829347_hg38	chr1	108826924	108831770	chr1	109329952	109334803	chr1	109784229	109788758	chr7	144663225	144668397
chr1_108877189_hg38	chr1	108875153	108879226	chr1	109378145	109382216	chr1	109832587	109836633	chr7	144714018	144719626
chr1_108948584_hg38	chr1	108947065	108950103	chr1	109450850	109453890	chr1	109911069	109914129	chr7	144788389	144790739
chr1_108963111_hg38	chr1	108961253	108964970	chr1	109465037	109468775	chr1	109926346	109930082	chr7	144797243	144799722
chr1_109100639_hg38	chr1	109098876	109102402	chr1	109601793	109605320	chr1	110094399	110097949	chr7	144959429	144961823
chr1_109114107_hg38	chr1	109113042	109115172	chr1	109615984	109618087	chr1	110107868	110109945	chr7	144973571	144975876
chr1_109134530_hg38	chr1	109133483	109135577	chr1	109636386	109638481	chr1	110129997	110132092	chr7	144993186	144995269
chr1_109151192_hg38	chr1	109150043	109152342	chr1	109652955	109655252	chr1	110147604	110150213	chr7	145012591	145015664
chr1_109162344_hg38	chr1	109160894	109163794	chr1	109663777	109666672	chr1	110159341	110161466	chr7	145024658	145027836
chr1_109214067_hg38	chr1	109212534	109215600	chr1	109715532	109718606	chr1	110211300	110215148	chr7	145078501	145081573
chr1_109263598_hg38	chr1	109261418	109265779	chr1	109764470	109768830	chr1	110262024	110266373	chr7	145131431	145135805
chr1_109268730_hg38	chr1	109267643	109269817	chr1	109770679	109772853	chr1	110268237	110270412	chr7	145137542	145139696
chr1_109282818_hg38	chr1	109280887	109284750	chr1	109783926	109787789	chr1	110281741	110285915	chr7	145151458	145155202
chr1_109299357_hg38	chr1	109297227	109301487	chr1	109800029	109804263	chr1	110297704	110301893	chr7	145169466	145173948
chr1_109305781_hg38	chr1	109302967	109308595	chr1	109805737	109811181	chr1	110303339	110308921	chr7	145175132	145181895
chr1_109313203_hg38	chr1	109312173	109314234	chr1	109814762	109816824	chr1	110312478	110314548	chr7	145186235	145188274
chr1_109371350_hg38	chr1	109370251	109372450	chr1	109872767	109874970	chr1	110371692	110373865	chr7	145250878	145253069
chr1_109384629_hg38	chr1	109381818	109387441	chr1	109884280	109889919	chr1	110382855	110388479	chr7	145261582	145266996
chr1_109395915_hg38	chr1	109388681	109403150	chr1	109891140	109905593	chr1	110389695	110405139	chr7	145267875	145282380
chr1_109483302_hg38	chr1	109480819	109485786	chr1	109983396	109988358	chr1	110493186	110498127	chr7	145375453	145380545
chr1_109496016_hg38	chr1	109489019	109503014	chr1	109991591	110005612	chr1	110501344	110515293	chr7	145383710	145397227
chr1_109509202_hg38	chr1	109507338	109511067	chr1	110010111	110013835	chr1	110519329	110523027	chr7	145401240	145404955
chr1_109533462_hg38	chr1	109529074	109537851	chr1	110031843	110040631	chr1	110541265	110549651	chr7	145422262	145430832
chr1_109540752_hg38	chr1	109538800	109542704	chr1	110041580	110045485	chr1	110550594	110554500	chr7	145431737	145436251
chr1_109547902_hg38	chr1	109545795	109550010	chr1	110048574	110052782	chr1	110557594	110561732	chr7	145439337	145443465
chr1_109616816_hg38	chr1	109615813	109617819	chr1	110118600	110120605	chr1	110629063	110631056	chr7	145515289	145517280
chr1_109621929_hg38	chr1	109618461	109625397	chr1	110121247	110128178	chr1	110631689	110638607	chr7	145518187	145526172
chr1_109631661_hg38	chr1	109629215	109634107	chr1	110131995	110136908	chr1	110642406	110647260	chr7	145532511	145538060
chr1_109657716_hg38	chr1	109653692	109661740	chr1	110156466	110164345	chr1	110668855	110676805	chr7	145557598	145564568
chr1_109761393_hg38	chr1	109759460	109763327	chr1	126399622	126403491	chr1	110778211	110781953	chr7	145649485	145653304
chr1_109777434_hg38	chr1	109776202	109778666	chr1	126384259	126386727	chr1	110795038	110797459	chr7	145668437	145670142
chr1_109790641_hg38	chr1	109787698	109793585	chr1	126369308	126375189	chr1	110806525	110812745	chr7	145681427	145687410
chr1_109803345_hg38	chr1	109801808	109804882	chr1	126358031	126361105	chr1	110820877	110823956	chr7	145695026	145698079
chr1_109808618_hg38	chr1	109807520	109809716	chr1	126353201	126355399	chr1	110826577	110829104	chr7	145700469	145702846
chr1_109877409_hg38	chr1	109876212	109878607	chr1	126283377	126285777	chr1	110895508	110897879	chr7	145755543	145757866
chr1_109882584_hg38	chr1	109880291	109884878	chr1	126277110	126281695	chr1	110899866	110904441	chr7	145759531	145764058
chr1_109929302_hg38	chr1	109927255	109931349	chr1	126230535	126234640	chr1	110945806	110950215	chr7	145808955	145813158
chr1_109934858_hg38	chr1	109932819	109936898	chr1	126224977	126229063	chr1	110951700	110955822	chr7	145814957	145818004
chr1_109986491_hg38	chr1	109983033	109989949	chr1	126172009	126178942	chr1	111002563	111009521	chr7	145860920	145867507
chr1_109991632_hg38	chr1	109990548	109992716	chr1	126169239	126171412	chr1	111010122	111012254	chr7	145868095	145870227
chr1_109995584_hg38	chr1	109993465	109997703	chr1	126164266	126168494	chr1	111013002	111017515	chr7	145871601	145875763
chr1_110004263_hg38	chr1	110003251	110005276	chr1	126156703	126158728	chr1	111023514	111025527	chr7	145881508	145883506
chr1_110007870_hg38	chr1	110005474	110010266	chr1	126151697	126156505	chr1	111025725	111031563	chr7	145883996	145889297
chr11_100131296_hg38	chr11	100129631	100132962	chr11	100331519	100334839	chr14	93000921	93004243	chr11	37256090	37259361
chr11_100178399_hg38	chr11	100176491	100180308	chr11	100378600	100382407	chr14	93110473	93114326	chr11	37206122	37209763
chr1_110053432_hg38	chr1	110052350	110054514	chr1	126105866	126108045	chr1	111075481	111077625	chr7	145936838	145938994
chr11_100555554_hg38	chr11	100554194	100556915	chr11	100741334	100744060	chr14	93478615	93481027	chr11	36748445	36750195
chr11_100562718_hg38	chr11	100561406	100564030	chr11	100748539	100751163	chr14	93485488	93488216	chr11	36741357	36743743
chr11_100633056_hg38	chr11	100631950	100634162	chr11	100819474	100821686	chr14	93555235	93557453	chr11	36649896	36652109
chr11_100637476_hg38	chr11	100634179	100640774	chr11	100821703	100828292	chr14	93557470	93564063	chr11	36642540	36649879
chr11_100719740_hg38	chr11	100718562	100720919	chr11	100922049	100924411	chr14	93638768	93641442	chr11	36565942	36568864
chr1_110084525_hg38	chr1	110083278	110085773	chr1	126074582	126077076	chr1	111106488	111108910	chr7	145968392	145971202
chr11_101127678_hg38	chr11	101126292	101129065	chr11	101347197	101349972	chr14	94053592	94056362	chr11	36158322	36161089
chr1_110133781_hg38	chr1	110128858	110138704	chr1	126021455	126031315	chr1	111152834	111162692	chr7	146019000	146029868
chr1_110150712_hg38	chr1	110147991	110153433	chr1	126006710	126012160	chr1	111171889	111177359	chr7	146039492	146044815
chr11_101583476_hg38	chr11	101582324	101584628	chr11	101810318	101812620	chr14	94492598	94494929	chr11	35757050	35759401
chr1_110163277_hg38	chr1	110158154	110168401	chr1	125991747	126001992	chr1	111182092	111192225	chr7	146049300	146060220
chr1_110188216_hg38	chr1	110187086	110189347	chr1	125970879	125973101	chr1	111211333	111213568	chr7	146078966	146081763
chr11_101914956_hg38	chr11	101912537	101917376	chr11	102134714	102139532	chr14	94819773	94824375	chr11	35382691	35387365
chr1_110201443_hg38	chr1	110200414	110202473	chr1	125957735	125959793	chr1	111224171	111226453	chr7	146093434	146095479
chr11_102047649_hg38	chr11	102046594	102048705	chr11	102273147	102275149	chr14	94942594	94944770	chr11	35230785	35233144
chr11_102111394_hg38	chr11	102109176	102113613	chr11	102344838	102349288	chr14	95004526	95008968	chr11	35160292	35165121
chr1_110211679_hg38	chr1	110206580	110216779	chr1	125943425	125953633	chr1	111231574	111241798	chr7	146100401	146110770
chr1_110228695_hg38	chr1	110225699	110231691	chr1	125928579	125934562	chr1	111250709	111256590	chr7	146119936	146125884
chr11_102318968_hg38	chr11	102316182	102321754	chr11	102566568	102572149	chr14	95214149	95219799	chr11	34928484	34933749
chr11_102346978_hg38	chr11	102345109	102348848	chr11	102595468	102599211	chr14	95242666	95246419	chr11	38588	42442
chr11_102385010_hg38	chr11	102383771	102386250	chr11	102628109	102630811	chr14	95275604	95278078	chr11	66883	68911
chr11_102410334_hg38	chr11	102409334	102411334	chr11	102653936	102655960	chr14	95301354	95303365	chr11	90635	93236
chr11_102420495_hg38	chr11	102419186	102421804	chr11	102663841	102666461	chr14	95311413	95313991	chr11	100660	104111
chr11_102451745_hg38	chr11	102449079	102454411	chr11	102693694	102699052	chr14	95348293	95353609	chr11	136339	142167
chr11_102603605_hg38	chr11	102602479	102604732	chr11	102847292	102849543	chr14	95500667	95503067	chr11	278468	280775
chr11_10306010_hg38	chr11	10301461	10310560	chr11	10170530	10179630	chr14	56174399	56183449	chr11	73727862	73737174
chr11_103092170_hg38	chr11	103090813	103093528	chr11	103340031	103342761	chr14	95987563	95990283	chr11	769569	772533
chr11_103109452_hg38	chr11	103107997	103110907	chr11	103353844	103356758	chr14	96004855	96007767	chr11	786455	789406
chr1_110311392_hg38	chr1	110308398	110314386	chr1	125838874	125844941	chr1	111332510	111338575	chr7	146197406	146203663
chr11_103267023_hg38	chr11	103265961	103268086	chr11	103514068	103516189	chr14	96157924	96160050	chr11	959348	960861
chr1_110339568_hg38	chr1	110336822	110342315	chr1	125810930	125816425	chr1	111361333	111366815	chr7	146227620	146233425
chr11_10352048_hg38	chr11	10350864	10353233	chr11	10219761	10222135	chr14	56131065	56133421	chr11	73769495	73771873
chr11_103682428_hg38	chr11	103681296	103683561	chr11	103932381	103934643	chr14	96571108	96573381	chr11	1339784	1342176
chr11_103730881_hg38	chr11	103729005	103732758	chr11	103979958	103983710	chr14	96625586	96629341	chr11	1396237	1400193
chr11_103887774_hg38	chr11	103885167	103890382	chr11	104139988	104145202	chr14	96784630	96789827	chr22	11529716	11535005
chr1_110390652_hg38	chr1	110389231	110392074	chr1	125761118	125763957	chr1	111414736	111417623	chr7	146282445	146285532
chr11_10394656_hg38	chr11	10393439	10395874	chr11	10261409	10263833	chr14	56086326	56088919	chr11	73823361	73825685
chr11_104074061_hg38	chr11	104072996	104075126	chr11	104328457	104330583	chr14	96971476	96973687	chr11	1680103	1682214
chr1_110407695_hg38	chr1	110406286	110409105	chr1	125744059	125746884	chr1	111428606	111431441	chr7	146298418	146300955
chr11_104242721_hg38	chr11	104241721	104243721	chr11	104502073	104504776	chr14	97131699	97134455	chr11	1835212	1837886
chr1_110425598_hg38	chr1	110424203	110426993	chr1	125726159	125728942	chr1	111447047	111449857	chr7	146315435	146318553
chr11_104365658_hg38	chr11	104363912	104367404	chr11	104634088	104637585	chr14	97252525	97254867	chr11	1972218	1974548
chr11_104451191_hg38	chr11	104450191	104452191	chr11	104719150	104721145	chr14	97342029	97344073	chr11	2059406	2061282
chr1_11045105_hg38	chr1	11044092	11046118	chr1	10494499	10496525	chr1	10311359	10313425	chr7	45646373	45648758
chr11_10451291_hg38	chr11	10449646	10452937	chr11	10317219	10320492	chr14	56028357	56031541	chr11	73865285	73868909
chr11_104523962_hg38	chr11	104520955	104526970	chr11	104789915	104795933	chr14	97413450	97419435	chr11	2133124	2140523
chr1_110452948_hg38	chr1	110451894	110454002	chr1	125699199	125701306	chr1	111476128	111478524	chr7	146342332	146344420
chr11_104530077_hg38	chr11	104527170	104532984	chr11	104796133	104801985	chr14	97419635	97425452	chr11	2140711	2146545
chr11_10455427_hg38	chr11	10453202	10457652	chr11	10320757	10325205	chr14	56024251	56028151	chr11	73869171	73873309
chr11_104608872_hg38	chr11	104606687	104611057	chr11	104881727	104886106	chr14	97495390	97499767	chr11	2215030	2219351
chr11_104660805_hg38	chr11	104656025	104665586	chr11	104932320	104941893	chr14	97542997	97552621	chr11	2271367	2281036
chr1_110466999_hg38	chr1	110465087	110468912	chr1	125684580	125688393	chr1	111489967	111493782	chr7	146356158	146359798
chr11_10479773_hg38	chr11	10476818	10482729	chr11	10344059	10349931	chr14	55999454	56005314	chr11	73889782	73895654
chr11_104812654_hg38	chr11	104810758	104814550	chr11	105084813	105088632	chr14	97698024	97701799	chr11	2404969	2408667
chr1_110487558_hg38	chr1	110479090	110496027	chr1	125657530	125674472	chr1	111503923	111517801	chr7	146372415	146393666
chr11_104897494_hg38	chr11	104893619	104901369	chr11	105167602	105175282	chr14	97788254	97798167	chr11	2478621	2488140
chr11_10490276_hg38	chr11	10488101	10492451	chr11	10355303	10359648	chr14	55989791	55994104	chr11	73901602	73903944
chr11_10516517_hg38	chr11	10515515	10517520	chr11	10382717	10384718	chr14	55966413	55968430	chr11	73932484	73934201
chr11_10522160_hg38	chr11	10520152	10524169	chr11	10387349	10391359	chr14	55959796	55963818	chr11	73938676	73943119
chr11_10527485_hg38	chr11	10526435	10528536	chr11	10393626	10395740	chr14	55955404	55957499	chr11	73945447	73947482
chr1_11053145_hg38	chr1	11052102	11054189	chr1	10503293	10505396	chr1	10323411	10325522	chr7	45655634	45657758
chr11_10541044_hg38	chr11	10539463	10542625	chr11	10406651	10409923	chr14	55941214	55944397	chr11	73959215	73962366
chr1_110555870_hg38	chr1	110554575	110557165	chr1	125597211	125599801	chr1	111573767	111576358	chr7	146469910	146472523
chr11_105612852_hg38	chr11	105608818	105616886	chr11	105831504	105839573	chr14	98496411	98504522	chr11	3079138	3086989
chr11_105618521_hg38	chr11	105617491	105619551	chr11	105840177	105842237	chr14	98505175	98507218	chr11	3087609	3089664
chr11_105635972_hg38	chr11	105634133	105637811	chr11	105856833	105860449	chr14	98521786	98525493	chr11	3104686	3108166
chr11_105719611_hg38	chr11	105717331	105721892	chr11	105939006	105943568	chr14	98604253	98608448	chr11	3191779	3196273
chr11_105768074_hg38	chr11	105766889	105769260	chr11	105992549	105994920	chr14	98658309	98660677	chr11	3247866	3250134
chr11_105786837_hg38	chr11	105785706	105787969	chr11	106011138	106013400	chr14	98677602	98679846	chr11	3270413	3272593
chr11_105859431_hg38	chr11	105856325	105862538	chr11	106081527	106087730	chr14	98747177	98753358	chr11	3346043	3352235
chr11_105868489_hg38	chr11	105867365	105869614	chr11	106092564	106094813	chr14	98758196	98760431	chr11	3356616	3358817
chr11_105906662_hg38	chr11	105905613	105907712	chr11	106142616	106144711	chr14	98795235	98797340	chr11	3398753	3400808
chr11_105915168_hg38	chr11	105914128	105916209	chr11	106151144	106153231	chr14	98803655	98805741	chr11	3407129	3409203
chr1_110600550_hg38	chr1	110591812	110609288	chr1	125545306	125562801	chr1	111616910	111634348	chr7	146511415	146529521
chr11_106012547_hg38	chr11	106010383	106014711	chr11	106247368	106251698	chr14	98901628	98905927	chr11	3499760	3504140
chr11_106075887_hg38	chr11	106072443	106079331	chr11	106309426	106316313	chr14	98962244	98969117	chr11	3560476	3567558
chr11_106086708_hg38	chr11	106085325	106088092	chr11	106322313	106325077	chr14	98975727	98978448	chr11	3573909	3576717
chr11_106156595_hg38	chr11	106155588	106157603	chr11	106392237	106394251	chr14	99044464	99046473	chr11	3647892	3649983
chr11_106329632_hg38	chr11	106328188	106331077	chr11	106566087	106568981	chr14	99276142	99279020	chr11	3818113	3820886
chr11_106343789_hg38	chr11	106341992	106345586	chr11	106582636	106586227	chr14	99284367	99287494	chr11	3825401	3829245
chr11_10638983_hg38	chr11	10636685	10641281	chr11	10507024	10511615	chr14	55827373	55832005	chr11	74059145	74062626
chr11_106447198_hg38	chr11	106446092	106448305	chr11	106688847	106691064	chr14	99397397	99399594	chr11	3944971	3947379
chr11_106483411_hg38	chr11	106482367	106484455	chr11	106724909	106726958	chr14	99434117	99436147	chr11	3978913	3980170
chr11_106695304_hg38	chr11	106694140	106696469	chr11	106936415	106938747	chr14	99630744	99633038	chr11	4202146	4204476
chr1_110672770_hg38	chr1	110668789	110676752	chr1	125478076	125486040	chr1	111692520	111700457	chr7	146587356	146595341
chr11_106727738_hg38	chr11	106726283	106729193	chr11	106967262	106970165	chr14	99658187	99661113	chr11	4233013	4235996
chr11_106785404_hg38	chr11	106783149	106787659	chr11	107024413	107029362	chr14	99721639	99726098	chr11	4284285	4289563
chr11_10693339_hg38	chr11	10691913	10694765	chr11	10561874	10564725	chr14	55774518	55777407	chr11	74116615	74119470
chr11_106989237_hg38	chr11	106987226	106991248	chr11	107231191	107235255	chr14	99917722	99921811	chr11	4489834	4493962
chr11_107120703_hg38	chr11	107119503	107121903	chr11	107380117	107382522	chr14	100049902	100052488	chr11	4620917	4623258
chr11_107139790_hg38	chr11	107137656	107141925	chr11	107398324	107402653	chr14	100074109	100078418	chr11	4635978	4640386
chr1_110714738_hg38	chr1	110713483	110715993	chr1	125438746	125441270	chr1	111737239	111739784	chr7	146631857	146634328
chr11_107184557_hg38	chr11	107182813	107186302	chr11	107443657	107447670	chr14	100123909	100127725	chr11	4679079	4682783
chr11_107215364_hg38	chr11	107214066	107216662	chr11	107475401	107477977	chr14	100154348	100156915	chr11	4710167	4712652
chr11_107268538_hg38	chr11	107263680	107273397	chr11	107525549	107535251	chr14	100199351	100208573	chr11	4742404	4749685
chr11_107457568_hg38	chr11	107456041	107459095	chr11	107716165	107719223	chr14	100376002	100379037	chr11	4909360	4912391
chr1_110750527_hg38	chr1	110748753	110752301	chr1	125401553	125405084	chr1	111773178	111776643	chr7	146664475	146667962
chr11_10751450_hg38	chr11	10749593	10753307	chr11	10619037	10622767	chr14	55719662	55723352	chr11	74182807	74185668
chr11_107565366_hg38	chr11	107562909	107567823	chr11	107823181	107828084	chr14	100485565	100490461	chr11	5023442	5028551
chr11_107592375_hg38	chr11	107589549	107595201	chr11	107849815	107855451	chr14	100508816	100515096	chr11	5050645	5056520
chr11_107598897_hg38	chr11	107597711	107600083	chr11	107857962	107860334	chr14	100517893	100520261	chr11	5059049	5062194
chr1_110774149_hg38	chr1	110773003	110775295	chr1	125378451	125380887	chr1	111797309	111799392	chr7	146689338	146691378
chr1_110777834_hg38	chr1	110776737	110778932	chr1	125374828	125377022	chr1	111801760	111803955	chr7	146694664	146696866
chr11_107840493_hg38	chr11	107839320	107841667	chr11	108135336	108137681	chr14	100762308	100764610	chr11	5310824	5313794
chr11_107859132_hg38	chr11	107857588	107860676	chr11	108153280	108156418	chr14	100779421	100782406	chr11	5329214	5332725
chr11_107928639_hg38	chr11	107926868	107930410	chr11	108216907	108220447	chr14	100844785	100847996	chr11	5388092	5392493
chr11_108009064_hg38	chr11	108007209	108010920	chr11	108298420	108302141	chr14	100924970	100928689	chr11	5451250	5455295
chr11_10808643_hg38	chr11	10806690	10810596	chr11	10681302	10685213	chr14	55661593	55665540	chr11	74239366	74243295
chr11_108122650_hg38	chr11	108120138	108125162	chr11	108412007	108417034	chr14	101050827	101054904	chr11	5578644	5584360
chr11_108223776_hg38	chr11	108220178	108227374	chr11	108520420	108527625	chr14	101146382	101153664	chr11	5696093	5703791
chr11_108307323_hg38	chr11	108306321	108308325	chr11	108618069	108620072	chr14	101228130	101230439	chr11	5836502	5838434
chr11_108467426_hg38	chr11	108466147	108468706	chr11	108777667	108780231	chr14	101371737	101374592	chr11	5959019	5961448
chr11_108498386_hg38	chr11	108496217	108500556	chr11	108807776	108812122	chr14	101402066	101406600	chr11	5991742	5996470
chr11_108551903_hg38	chr11	108550774	108553032	chr11	108862332	108864601	chr14	101457537	101459798	chr11	6050337	6052496
chr11_108567869_hg38	chr11	108562245	108573493	chr11	108873808	108885036	chr14	101470884	101482070	chr11	6062256	6073645
[truncated: 35,311 more rows]
