# Supplementary material for: Hominin-specific regulatory elements selectively emerged in oligodendrocytes and are disrupted in autism patients
Source: Nat Commun. 2020 Jan 16;11:301. doi: 10.1038/s41467-019-14269-w (PMC6965079; doi:10.1038/s41467-019-14269-w)
Supplement: Supplementary file 9 — Supplementary Dataset 5 [file 41467_2019_14269_MOESM9_ESM.xlsx]

## Sheet: genetic composition GREs
Supplementary Data 5 - Genomic composition of identified GREs
	# regions	# TSS	# exonic	# intronic	# intergenic
All GREs	37308	9292	6857	11411	9748
PFC hominin gains	685	53	163	264	205
PFC hominin losses	158	15	17	52	74
CB hominin gains	713	101	216	187	209
CB hominin losses	274	26	68	147	133
Stable GREs	8441	3781	1027	2167	1466
