# Supplementary material for: Hominin-specific regulatory elements selectively emerged in oligodendrocytes and are disrupted in autism patients
Source: Nat Commun. 2020 Jan 16;11:301. doi: 10.1038/s41467-019-14269-w (PMC6965079; doi:10.1038/s41467-019-14269-w)
Supplement: Supplementary file 10 — Supplementary Dataset 6 [file 41467_2019_14269_MOESM10_ESM.xlsx]

## Sheet: Hominin-specific changes
Supplementary Data 6 - Hominin-specific regulatory changes
Cerebellum								Prefrontal cortex
Hominin Gains				Hominin Losses				Hominin Gains				Hominin Losses
chrom	start	stop	enriched region	chrom	start	stop	enriched region	chrom	start	stop	enriched region	chrom	start	stop	enriched region
chr1	1917711	1921973	chr1_1919842_hg38	chr1	3538016	3546449	chr1_3542232_hg38	chr1	3010967	3013938	chr1_3012452_hg38	chr1	20242135	20244223	chr1_20243179_hg38
chr1	3170139	3172181	chr1_3171160_hg38	chr1	12338295	12347714	chr1_12343004_hg38	chr1	4680666	4684949	chr1_4682807_hg38	chr1	38725820	38729531	chr1_38727675_hg38
chr1	3667206	3670283	chr1_3668744_hg38	chr1	22611218	22617186	chr1_22614202_hg38	chr1	5296640	5298954	chr1_5297797_hg38	chr1	39015513	39018017	chr1_39016765_hg38
chr1	3672537	3675576	chr1_3674056_hg38	chr1	24252931	24256343	chr1_24254637_hg38	chr1	9949644	9951888	chr1_9950766_hg38	chr1	40000785	40003326	chr1_40002055_hg38
chr1	3702275	3704290	chr1_3703282_hg38	chr1	24460865	24465605	chr1_24463235_hg38	chr1	10056907	10060706	chr1_10058806_hg38	chr1	48604367	48606490	chr1_48605428_hg38
chr1	3710373	3722646	chr1_3716509_hg38	chr1	32938948	32942172	chr1_32940560_hg38	chr1	10073472	10076494	chr1_10074983_hg38	chr1	57420503	57425896	chr1_57423199_hg38
chr1	5496703	5508073	chr1_5502388_hg38	chr1	33574205	33577843	chr1_33576024_hg38	chr1	10131811	10134086	chr1_10132948_hg38	chr1	116587165	116596149	chr1_116591657_hg38
chr1	7627690	7629845	chr1_7628767_hg38	chr1	33995925	33998190	chr1_33997057_hg38	chr1	11728776	11733515	chr1_11731145_hg38	chr1	151588545	151590740	chr1_151589642_hg38
chr1	10131811	10134086	chr1_10132948_hg38	chr1	39015513	39018017	chr1_39016765_hg38	chr1	11951512	11953764	chr1_11952638_hg38	chr1	175786762	175790788	chr1_175788775_hg38
chr1	10142790	10145073	chr1_10143931_hg38	chr1	45352224	45355480	chr1_45353852_hg38	chr1	11959513	11961967	chr1_11960740_hg38	chr1	178944765	178947307	chr1_178946036_hg38
chr1	10167071	10174823	chr1_10170947_hg38	chr1	65359123	65361941	chr1_65360532_hg38	chr1	13761367	13763869	chr1_13762618_hg38	chr1	185733167	185736916	chr1_185735041_hg38
chr1	10657320	10659748	chr1_10658534_hg38	chr1	72074185	72077490	chr1_72075837_hg38	chr1	23757948	23760755	chr1_23759351_hg38	chr1	192787292	192789490	chr1_192788391_hg38
chr1	11951512	11953764	chr1_11952638_hg38	chr1	72116560	72119416	chr1_72117988_hg38	chr1	24412513	24420589	chr1_24416551_hg38	chr1	194938201	194941311	chr1_194939756_hg38
chr1	13640173	13644302	chr1_13642237_hg38	chr1	74359518	74372078	chr1_74365798_hg38	chr1	24435039	24444663	chr1_24439851_hg38	chr1	218655660	218657797	chr1_218656728_hg38
chr1	14080935	14084702	chr1_14082818_hg38	chr1	74465003	74471312	chr1_74468157_hg38	chr1	24618274	24621915	chr1_24620094_hg38	chr1	226472471	226475743	chr1_226474107_hg38
chr1	15728737	15737612	chr1_15733174_hg38	chr1	85319706	85322874	chr1_85321290_hg38	chr1	27969847	27975482	chr1_27972664_hg38	chr1	226480790	226486129	chr1_226483459_hg38
chr1	16060039	16075266	chr1_16067652_hg38	chr1	113874224	113878036	chr1_113876130_hg38	chr1	28103379	28108734	chr1_28106056_hg38	chr1	237559327	237562594	chr1_237560960_hg38
chr1	17742655	17746304	chr1_17744479_hg38	chr1	113880548	113883613	chr1_113882080_hg38	chr1	31809916	31813090	chr1_31811503_hg38	chr1	241096470	241099066	chr1_241097768_hg38
chr1	19642374	19649456	chr1_19645915_hg38	chr1	113893281	113897073	chr1_113895177_hg38	chr1	31922942	31925063	chr1_31924002_hg38	chr10	12620825	12623963	chr10_12622394_hg38
chr1	19649482	19652476	chr1_19650979_hg38	chr1	116342609	116347238	chr1_116344923_hg38	chr1	31931727	31933852	chr1_31932789_hg38	chr10	14261275	14264620	chr10_14262947_hg38
chr1	24141845	24143910	chr1_24142877_hg38	chr1	167043000	167045846	chr1_167044423_hg38	chr1	32039799	32043416	chr1_32041607_hg38	chr10	78509591	78511641	chr10_78510616_hg38
chr1	25986502	25989249	chr1_25987875_hg38	chr1	175433091	175435311	chr1_175434201_hg38	chr1	33009972	33013591	chr1_33011781_hg38	chr10	101913940	101916847	chr10_101915393_hg38
chr1	27004313	27006925	chr1_27005619_hg38	chr1	181311607	181320968	chr1_181316287_hg38	chr1	33072945	33076035	chr1_33074490_hg38	chr10	107078725	107081197	chr10_107079961_hg38
chr1	41874042	41876585	chr1_41875313_hg38	chr1	181334197	181336613	chr1_181335405_hg38	chr1	33163000	33182751	chr1_33172875_hg38	chr11	8070970	8074859	chr11_8072914_hg38
chr1	41888365	41892783	chr1_41890574_hg38	chr1	184164566	184167610	chr1_184166088_hg38	chr1	37720913	37727752	chr1_37724332_hg38	chr11	11639493	11644205	chr11_11641849_hg38
chr1	44818335	44822535	chr1_44820435_hg38	chr1	203139784	203142127	chr1_203140955_hg38	chr1	40913438	40924695	chr1_40919066_hg38	chr11	24495441	24498452	chr11_24496946_hg38
chr1	53535246	53539527	chr1_53537386_hg38	chr1	204797247	204799446	chr1_204798346_hg38	chr1	43315579	43319133	chr1_43317356_hg38	chr11	30852926	30855595	chr11_30854260_hg38
chr1	53683959	53689063	chr1_53686511_hg38	chr1	209247693	209253144	chr1_209250418_hg38	chr1	44423658	44425778	chr1_44424718_hg38	chr11	35414132	35421513	chr11_35417822_hg38
chr1	54740663	54743258	chr1_54741960_hg38	chr1	209484044	209486381	chr1_209485212_hg38	chr1	48524327	48527449	chr1_48525888_hg38	chr11	39344854	39346940	chr11_39345897_hg38
chr1	54948567	54952260	chr1_54950413_hg38	chr1	211381618	211384213	chr1_211382915_hg38	chr1	48610056	48613345	chr1_48611700_hg38	chr11	41455291	41461302	chr11_41458296_hg38
chr1	54979058	54983191	chr1_54981124_hg38	chr1	212977996	212984423	chr1_212981209_hg38	chr1	64037091	64044440	chr1_64040765_hg38	chr11	45605798	45607798	chr11_45606798_hg38
chr1	54986955	54991145	chr1_54989050_hg38	chr1	222944764	222949158	chr1_222946961_hg38	chr1	64076512	64078574	chr1_64077543_hg38	chr11	79328991	79331229	chr11_79330110_hg38
chr1	55517958	55523603	chr1_55520780_hg38	chr1	222949972	222957137	chr1_222953554_hg38	chr1	65247220	65249457	chr1_65248338_hg38	chr11	116129762	116131987	chr11_116130874_hg38
chr1	55557774	55560469	chr1_55559121_hg38	chr1	237314757	237322726	chr1_237318741_hg38	chr1	65961552	65966328	chr1_65963940_hg38	chr11	124415741	124417778	chr11_124416759_hg38
chr1	63619412	63624287	chr1_63621849_hg38	chr1	242101746	242105817	chr1_242103781_hg38	chr1	77393162	77400777	chr1_77396969_hg38	chr12	14407405	14409669	chr12_14408537_hg38
chr1	64838589	64841534	chr1_64840061_hg38	chr1	245039190	245041190	chr1_245040190_hg38	chr1	77465181	77470182	chr1_77467681_hg38	chr12	93914497	93916532	chr12_93915514_hg38
chr1	64844348	64853390	chr1_64848869_hg38	chr10	1088330	1090500	chr10_1089415_hg38	chr1	83691689	83694530	chr1_83693109_hg38	chr12	101683940	101687984	chr12_101685962_hg38
chr1	94309391	94312151	chr1_94310771_hg38	chr10	3089737	3091984	chr10_3090860_hg38	chr1	86545389	86550376	chr1_86547882_hg38	chr12	124621900	124625327	chr12_124623613_hg38
chr1	110748753	110752301	chr1_110750527_hg38	chr10	5924383	5930532	chr10_5927457_hg38	chr1	89956374	89958423	chr1_89957398_hg38	chr12	126740410	126742952	chr12_126741681_hg38
chr1	115755069	115757448	chr1_115756258_hg38	chr10	15334529	15337990	chr10_15336259_hg38	chr1	92949287	92952297	chr1_92950792_hg38	chr12	131224458	131226458	chr12_131225458_hg38
chr1	153530025	153539533	chr1_153534779_hg38	chr10	19421129	19424317	chr10_19422723_hg38	chr1	109302967	109308595	chr1_109305781_hg38	chr13	30915279	30917449	chr13_30916364_hg38
chr1	156663652	156671567	chr1_156667609_hg38	chr10	20919506	20925034	chr10_20922270_hg38	chr1	116005458	116011928	chr1_116008693_hg38	chr13	33055856	33059284	chr13_33057570_hg38
chr1	156672289	156678128	chr1_156675208_hg38	chr10	26501636	26508044	chr10_26504840_hg38	chr1	117435509	117437615	chr1_117436562_hg38	chr13	40052099	40056988	chr13_40054543_hg38
chr1	160544376	160552703	chr1_160548539_hg38	chr10	61099066	61102447	chr10_61100756_hg38	chr1	147265181	147267261	chr1_147266221_hg38	chr13	59748811	59752581	chr13_59750696_hg38
chr1	167120221	167123101	chr1_167121661_hg38	chr10	61124727	61126998	chr10_61125862_hg38	chr1	149942900	149946013	chr1_149944456_hg38	chr13	80653952	80657557	chr13_80655754_hg38
chr1	167154345	167159717	chr1_167157031_hg38	chr10	61167830	61171741	chr10_61169785_hg38	chr1	153648498	153650776	chr1_153649637_hg38	chr13	91773396	91775637	chr13_91774516_hg38
chr1	167170600	167172832	chr1_167171716_hg38	chr10	61243785	61245837	chr10_61244811_hg38	chr1	156663652	156671567	chr1_156667609_hg38	chr13	93225640	93229491	chr13_93227565_hg38
chr1	178527706	178533145	chr1_178530425_hg38	chr10	93718619	93721496	chr10_93720057_hg38	chr1	165066876	165074325	chr1_165070600_hg38	chr13	94027840	94030009	chr13_94028924_hg38
chr1	183070643	183073675	chr1_183072159_hg38	chr10	106954100	106961836	chr10_106957968_hg38	chr1	169089455	169092557	chr1_169091006_hg38	chr14	22512862	22517564	chr14_22515213_hg38
chr1	183184936	183187683	chr1_183186309_hg38	chr10	107068451	107074150	chr10_107071300_hg38	chr1	172397386	172401279	chr1_172399332_hg38	chr14	22517632	22520897	chr14_22519264_hg38
chr1	183213347	183219669	chr1_183216508_hg38	chr10	107078725	107081197	chr10_107079961_hg38	chr1	174363927	174368631	chr1_174366279_hg38	chr14	62620753	62622753	chr14_62621753_hg38
chr1	183237089	183241801	chr1_183239445_hg38	chr10	109864781	109868903	chr10_109866842_hg38	chr1	177300062	177312894	chr1_177306478_hg38	chr14	66180161	66183449	chr14_66181805_hg38
chr1	203377759	203381213	chr1_203379486_hg38	chr10	124010717	124012882	chr10_124011799_hg38	chr1	183952320	183954417	chr1_183953368_hg38	chr14	72498539	72501855	chr14_72500197_hg38
chr1	204702653	204708279	chr1_204705466_hg38	chr10	124013555	124018583	chr10_124016069_hg38	chr1	205268758	205277906	chr1_205273332_hg38	chr14	104390184	104394842	chr14_104392513_hg38
chr1	206732095	206735523	chr1_206733809_hg38	chr10	124086782	124095517	chr10_124091149_hg38	chr1	205283302	205285425	chr1_205284363_hg38	chr15	26241322	26243874	chr15_26242598_hg38
chr1	208040947	208046900	chr1_208043923_hg38	chr11	3864939	3869650	chr11_3867294_hg38	chr1	205312543	205322584	chr1_205317563_hg38	chr15	68383670	68386096	chr15_68384883_hg38
chr1	208154143	208156839	chr1_208155491_hg38	chr11	4005866	4008627	chr11_4007246_hg38	chr1	205658352	205666055	chr1_205662203_hg38	chr15	68929261	68932057	chr15_68930659_hg38
chr1	208171625	208187402	chr1_208179513_hg38	chr11	8105548	8114737	chr11_8110142_hg38	chr1	209741220	209745883	chr1_209743551_hg38	chr16	916892	918892	chr16_917892_hg38
chr1	220688931	220692715	chr1_220690823_hg38	chr11	17514548	17521231	chr11_17517889_hg38	chr1	211730768	211733336	chr1_211732052_hg38	chr16	1486561	1490569	chr16_1488565_hg38
chr1	226694792	226698906	chr1_226696849_hg38	chr11	22430224	22433985	chr11_22432104_hg38	chr1	221993068	221996648	chr1_221994858_hg38	chr16	2836946	2845334	chr16_2841140_hg38
chr1	227778123	227781770	chr1_227779946_hg38	chr11	31237434	31239464	chr11_31238449_hg38	chr1	226782621	226785600	chr1_226784110_hg38	chr16	2854987	2859324	chr16_2857155_hg38
chr1	228371906	228376511	chr1_228374208_hg38	chr11	32117329	32119485	chr11_32118407_hg38	chr1	227894175	227898027	chr1_227896101_hg38	chr16	5649213	5651404	chr16_5650308_hg38
chr1	230135774	230138255	chr1_230137014_hg38	chr11	42594796	42601305	chr11_42598050_hg38	chr1	228865071	228872754	chr1_228868912_hg38	chr16	5760841	5765089	chr16_5762965_hg38
chr1	230506196	230510598	chr1_230508397_hg38	chr11	61065847	61073562	chr11_61069704_hg38	chr1	228874900	228877159	chr1_228876029_hg38	chr16	9274122	9277311	chr16_9275716_hg38
chr1	230680618	230686952	chr1_230683785_hg38	chr11	61342940	61350902	chr11_61346921_hg38	chr1	228953311	228955492	chr1_228954401_hg38	chr16	9774767	9776933	chr16_9775850_hg38
chr1	230688772	230699302	chr1_230694037_hg38	chr11	70304784	70308758	chr11_70306771_hg38	chr1	229123034	229125333	chr1_229124183_hg38	chr16	17036451	17039831	chr16_17038141_hg38
chr10	306514	308948	chr10_307731_hg38	chr11	70317212	70322217	chr11_70319714_hg38	chr1	229127265	229133148	chr1_229130206_hg38	chr16	22954853	22958254	chr16_22956553_hg38
chr10	802095	807707	chr10_804901_hg38	chr11	70325390	70328599	chr11_70326994_hg38	chr1	229477582	229483661	chr1_229480621_hg38	chr16	63529924	63532036	chr16_63530980_hg38
chr10	869963	873681	chr10_871822_hg38	chr11	77318019	77325702	chr11_77321860_hg38	chr1	230343751	230346183	chr1_230344967_hg38	chr17	15618425	15620595	chr17_15619510_hg38
chr10	11864772	11867384	chr10_11866078_hg38	chr11	77350637	77356650	chr11_77353643_hg38	chr1	230744535	230756282	chr1_230750408_hg38	chr17	33008476	33010735	chr17_33009605_hg38
chr10	14733257	14739955	chr10_14736606_hg38	chr11	95590653	95594560	chr11_95592606_hg38	chr1	230855066	230860519	chr1_230857792_hg38	chr17	46584201	46587269	chr17_46585735_hg38
chr10	14747961	14755405	chr10_14751683_hg38	chr11	104606687	104611057	chr11_104608872_hg38	chr1	230903974	230906896	chr1_230905435_hg38	chr17	47994001	47997991	chr17_47995996_hg38
chr10	15718124	15721157	chr10_15719640_hg38	chr11	105717331	105721892	chr11_105719611_hg38	chr1	234541103	234547100	chr1_234544101_hg38	chr17	55756837	55759745	chr17_55758291_hg38
chr10	16830922	16835380	chr10_16833151_hg38	chr12	15193497	15197468	chr12_15195482_hg38	chr1	234835566	234838179	chr1_234836872_hg38	chr17	58039394	58041603	chr17_58040498_hg38
chr10	25688526	25693583	chr10_25691054_hg38	chr12	71946341	71952158	chr12_71949249_hg38	chr1	244434830	244436929	chr1_244435879_hg38	chr17	58475400	58478569	chr17_58476984_hg38
chr10	44953754	44966753	chr10_44960253_hg38	chr12	71952356	71955391	chr12_71953873_hg38	chr1	244438805	244440820	chr1_244439812_hg38	chr17	76622970	76624975	chr17_76623972_hg38
chr10	44967287	44970272	chr10_44968779_hg38	chr12	77148103	77152109	chr12_77150106_hg38	chr10	479855	482328	chr10_481091_hg38	chr18	76347746	76349954	chr18_76348850_hg38
chr10	47357679	47361121	chr10_47359400_hg38	chr12	78206818	78212109	chr12_78209463_hg38	chr10	482575	486300	chr10_484437_hg38	chr19	13337442	13341707	chr19_13339574_hg38
chr10	47367651	47370222	chr10_47368936_hg38	chr12	79104185	79107056	chr12_79105620_hg38	chr10	1034483	1038172	chr10_1036327_hg38	chr19	33053767	33057672	chr19_33055719_hg38
chr10	47375006	47386170	chr10_47380588_hg38	chr12	89888481	89892381	chr12_89890431_hg38	chr10	1182438	1190403	chr10_1186420_hg38	chr19	42363966	42369132	chr19_42366549_hg38
chr10	62429351	62431806	chr10_62430578_hg38	chr12	89993049	89997170	chr12_89995109_hg38	chr10	1253992	1257016	chr10_1255504_hg38	chr19	50150247	50152618	chr19_50151432_hg38
chr10	63883685	63894136	chr10_63888910_hg38	chr12	90027540	90031683	chr12_90029611_hg38	chr10	1287088	1289151	chr10_1288119_hg38	chr19	57767882	57771422	chr19_57769652_hg38
chr10	63921287	63924148	chr10_63922717_hg38	chr12	91854296	91857654	chr12_91855975_hg38	chr10	1292093	1295261	chr10_1293677_hg38	chr2	52340123	52342123	chr2_52341123_hg38
chr10	69638816	69649709	chr10_69644262_hg38	chr12	97968014	97970144	chr12_97969079_hg38	chr10	3471243	3474612	chr10_3472927_hg38	chr2	67970923	67972973	chr2_67971948_hg38
chr10	69828365	69830621	chr10_69829493_hg38	chr12	99861144	99864462	chr12_99862803_hg38	chr10	21974441	21979519	chr10_21976980_hg38	chr2	177637593	177640402	chr2_177638997_hg38
chr10	69834439	69841626	chr10_69838032_hg38	chr12	105197816	105201569	chr12_105199692_hg38	chr10	23035871	23038391	chr10_23037131_hg38	chr2	195358522	195361378	chr2_195359950_hg38
chr10	69864039	69869848	chr10_69866943_hg38	chr12	105209887	105213618	chr12_105211752_hg38	chr10	24805610	24808260	chr10_24806935_hg38	chr2	198338319	198340565	chr2_198339442_hg38
chr10	69888309	69905550	chr10_69896929_hg38	chr12	116341226	116347711	chr12_116344468_hg38	chr10	28787492	28792129	chr10_28789810_hg38	chr20	2219813	2222201	chr20_2221007_hg38
chr10	69909702	69915440	chr10_69912571_hg38	chr12	116925389	116928686	chr12_116927037_hg38	chr10	32979648	32982298	chr10_32980973_hg38	chr20	23259442	23261466	chr20_23260454_hg38
chr10	70966501	70970683	chr10_70968592_hg38	chr12	117118414	117122032	chr12_117120223_hg38	chr10	44934281	44937033	chr10_44935657_hg38	chr20	42028988	42031126	chr20_42030057_hg38
chr10	72307928	72311711	chr10_72309819_hg38	chr12	117606384	117609193	chr12_117607788_hg38	chr10	50551841	50553892	chr10_50552866_hg38	chr20	49741286	49743286	chr20_49742286_hg38
chr10	77999403	78005742	chr10_78002572_hg38	chr12	117862134	117864583	chr12_117863358_hg38	chr10	59007438	59009550	chr10_59008494_hg38	chr20	52464150	52466638	chr20_52465394_hg38
chr10	80271379	80281844	chr10_80276611_hg38	chr12	119308240	119310240	chr12_119309240_hg38	chr10	62562218	62565764	chr10_62563991_hg38	chr21	31907657	31913000	chr21_31910328_hg38
chr10	84292756	84297619	chr10_84295187_hg38	chr13	31885205	31887377	chr13_31886291_hg38	chr10	64533767	64537136	chr10_64535451_hg38	chr21	40633095	40637872	chr21_40635483_hg38
chr10	89339099	89344617	chr10_89341858_hg38	chr13	35820251	35825850	chr13_35823050_hg38	chr10	70660734	70662927	chr10_70661830_hg38	chr3	11735645	11737833	chr3_11736739_hg38
chr10	96262426	96264993	chr10_96263709_hg38	chr13	39764394	39769037	chr13_39766715_hg38	chr10	71292979	71295231	chr10_71294105_hg38	chr3	13794540	13797393	chr3_13795966_hg38
chr10	96274977	96278327	chr10_96276652_hg38	chr13	49399531	49403436	chr13_49401483_hg38	chr10	71389266	71394190	chr10_71391728_hg38	chr3	34377174	34379204	chr3_34378189_hg38
chr10	97016466	97025279	chr10_97020872_hg38	chr13	80021084	80023366	chr13_80022225_hg38	chr10	71394868	71399820	chr10_71397344_hg38	chr3	34385104	34390453	chr3_34387778_hg38
chr10	97523835	97525957	chr10_97524896_hg38	chr13	80046586	80052582	chr13_80049584_hg38	chr10	71596487	71599489	chr10_71597988_hg38	chr3	57821622	57825192	chr3_57823407_hg38
chr10	97539930	97544697	chr10_97542313_hg38	chr13	80653952	80657557	chr13_80655754_hg38	chr10	71970588	71987493	chr10_71979040_hg38	chr3	114330384	114335345	chr3_114332864_hg38
chr10	97569118	97573917	chr10_97571517_hg38	chr13	83421015	83423925	chr13_83422470_hg38	chr10	85597913	85602235	chr10_85600074_hg38	chr3	127367633	127374217	chr3_127370925_hg38
chr10	103713999	103722190	chr10_103718094_hg38	chr13	98838420	98847022	chr13_98842721_hg38	chr10	86350372	86352407	chr10_86351389_hg38	chr3	153639141	153641739	chr3_153640440_hg38
chr10	103842604	103845803	chr10_103844203_hg38	chr13	98888957	98891745	chr13_98890351_hg38	chr10	89231547	89236277	chr10_89233912_hg38	chr4	3546150	3548629	chr4_3547389_hg38
chr10	116183306	116186280	chr10_116184793_hg38	chr13	99122780	99126333	chr13_99124556_hg38	chr10	89339099	89344617	chr10_89341858_hg38	chr4	52627017	52630825	chr4_52628921_hg38
chr10	119616205	119622039	chr10_119619122_hg38	chr13	100649439	100651953	chr13_100650696_hg38	chr10	94365067	94367145	chr10_94366106_hg38	chr4	151795752	151799685	chr4_151797718_hg38
chr10	124496403	124498636	chr10_124497519_hg38	chr13	100948763	100959862	chr13_100954312_hg38	chr10	96373512	96376250	chr10_96374881_hg38	chr5	10672764	10675061	chr5_10673912_hg38
chr10	132506596	132509901	chr10_132508248_hg38	chr14	22430267	22434848	chr14_22432557_hg38	chr10	103713999	103722190	chr10_103718094_hg38	chr5	18096802	18102455	chr5_18099628_hg38
chr10	132973231	132976045	chr10_132974638_hg38	chr14	22468187	22477210	chr14_22472698_hg38	chr10	104143301	104148746	chr10_104146023_hg38	chr5	18149220	18154383	chr5_18151801_hg38
chr11	5134194	5139305	chr11_5136749_hg38	chr14	49922721	49925354	chr14_49924037_hg38	chr10	116975257	116977264	chr10_116976260_hg38	chr5	35622196	35624196	chr5_35623196_hg38
chr11	5149418	5159426	chr11_5154422_hg38	chr14	57296538	57298738	chr14_57297638_hg38	chr10	116983636	116985732	chr10_116984684_hg38	chr5	58126381	58128808	chr5_58127594_hg38
chr11	5195032	5199003	chr11_5197017_hg38	chr14	59221050	59224437	chr14_59222743_hg38	chr10	121185307	121188850	chr10_121187078_hg38	chr5	59429385	59431385	chr5_59430385_hg38
chr11	6249265	6253834	chr11_6251549_hg38	chr14	88320386	88328303	chr14_88324344_hg38	chr10	122326776	122333934	chr10_122330355_hg38	chr5	61807743	61810972	chr5_61809357_hg38
chr11	8660507	8662725	chr11_8661616_hg38	chr14	92359908	92363553	chr14_92361730_hg38	chr10	123557812	123560242	chr10_123559027_hg38	chr5	89072180	89074580	chr5_89073380_hg38
chr11	9013913	9018993	chr11_9016453_hg38	chr14	95537999	95540172	chr14_95539085_hg38	chr10	126239267	126243978	chr10_126241622_hg38	chr5	108110718	108113073	chr5_108111895_hg38
chr11	9024049	9031908	chr11_9027978_hg38	chr15	26156069	26158678	chr15_26157373_hg38	chr11	10453202	10457652	chr11_10455427_hg38	chr5	108238370	108240991	chr5_108239680_hg38
chr11	9133184	9147830	chr11_9140507_hg38	chr15	26649292	26652576	chr15_26650934_hg38	chr11	10488101	10492451	chr11_10490276_hg38	chr5	111562302	111564302	chr5_111563302_hg38
chr11	10350864	10353233	chr11_10352048_hg38	chr15	38940709	38942916	chr15_38941812_hg38	chr11	19474111	19476796	chr11_19475453_hg38	chr5	113155664	113157844	chr5_113156754_hg38
chr11	11414858	11417832	chr11_11416345_hg38	chr15	39050826	39055869	chr15_39053347_hg38	chr11	33690645	33692700	chr11_33691672_hg38	chr5	115022925	115026093	chr5_115024509_hg38
chr11	35977231	35979466	chr11_35978348_hg38	chr15	47948433	47951234	chr15_47949833_hg38	chr11	33719125	33725586	chr11_33722355_hg38	chr5	176675989	176681065	chr5_176678527_hg38
chr11	43830194	43836442	chr11_43833318_hg38	chr15	50815143	50827155	chr15_50821149_hg38	chr11	34824515	34826834	chr11_34825674_hg38	chr6	25575459	25578733	chr6_25577096_hg38
chr11	44620303	44630239	chr11_44625271_hg38	chr15	50827488	50830056	chr15_50828772_hg38	chr11	36397277	36399901	chr11_36398589_hg38	chr6	27421906	27428772	chr6_27425339_hg38
chr11	44657626	44662532	chr11_44660079_hg38	chr15	55003342	55005721	chr15_55004531_hg38	chr11	61948317	61952987	chr11_61950652_hg38	chr6	28442075	28444428	chr6_28443251_hg38
chr11	44710263	44712941	chr11_44711602_hg38	chr15	64835247	64837475	chr15_64836361_hg38	chr11	61959777	61964127	chr11_61961952_hg38	chr6	64287660	64290458	chr6_64289059_hg38
chr11	44725361	44733195	chr11_44729278_hg38	chr15	68929261	68932057	chr15_68930659_hg38	chr11	62080871	62082907	chr11_62081889_hg38	chr6	64418312	64421139	chr6_64419725_hg38
chr11	44742139	44751284	chr11_44746711_hg38	chr15	70935315	70939586	chr15_70937450_hg38	chr11	63535001	63539562	chr11_63537281_hg38	chr6	96084345	96090718	chr6_96087531_hg38
chr11	44779886	44782281	chr11_44781083_hg38	chr15	70944170	70950178	chr15_70947174_hg38	chr11	65095122	65098136	chr11_65096629_hg38	chr6	142674807	142679316	chr6_142677061_hg38
chr11	44803463	44806185	chr11_44804824_hg38	chr15	74558082	74560867	chr15_74559474_hg38	chr11	66123843	66128249	chr11_66126046_hg38	chr6	151576145	151578399	chr6_151577272_hg38
chr11	44808815	44820129	chr11_44814472_hg38	chr15	77669963	77672623	chr15_77671293_hg38	chr11	69074046	69077369	chr11_69075707_hg38	chr6	169659616	169662425	chr6_169661020_hg38
chr11	44833027	44835191	chr11_44834109_hg38	chr15	78001860	78009329	chr15_78005594_hg38	chr11	71432066	71435134	chr11_71433600_hg38	chr7	1822961	1829681	chr7_1826321_hg38
chr11	44891267	44898491	chr11_44894879_hg38	chr16	2854987	2859324	chr16_2857155_hg38	chr11	73794673	73798876	chr11_73796774_hg38	chr7	108448464	108450567	chr7_108449515_hg38
chr11	44901722	44907724	chr11_44904723_hg38	chr16	6190245	6192477	chr16_6191361_hg38	chr11	75867382	75871528	chr11_75869455_hg38	chr7	132028730	132030948	chr7_132029839_hg38
chr11	44914148	44924330	chr11_44919239_hg38	chr16	6203792	6212091	chr16_6207941_hg38	chr11	76879627	76881782	chr11_76880704_hg38	chr7	134526602	134529713	chr7_134528157_hg38
chr11	44924369	44929033	chr11_44926701_hg38	chr16	6229700	6234439	chr16_6232069_hg38	chr11	86139892	86142052	chr11_86140972_hg38	chr7	150335693	150338427	chr7_150337060_hg38
chr11	44930084	44935350	chr11_44932717_hg38	chr16	6355283	6358443	chr16_6356863_hg38	chr11	95080304	95084255	chr11_95082279_hg38	chr7	152827388	152829419	chr7_152828403_hg38
chr11	45039793	45043338	chr11_45041565_hg38	chr16	10557560	10562256	chr16_10559908_hg38	chr11	103885167	103890382	chr11_103887774_hg38	chr7	158309525	158311773	chr7_158310649_hg38
chr11	45905711	45910921	chr11_45908316_hg38	chr16	23854148	23860624	chr16_23857386_hg38	chr11	108306321	108308325	chr11_108307323_hg38	chr8	861563	864806	chr8_863184_hg38
chr11	60868642	60875568	chr11_60872105_hg38	chr16	23869577	23873063	chr16_23871320_hg38	chr11	111530941	111533237	chr11_111532089_hg38	chr8	3149309	3154406	chr8_3151857_hg38
chr11	62135558	62149555	chr11_62142556_hg38	chr16	23879190	23881687	chr16_23880438_hg38	chr11	112783313	112785964	chr11_112784638_hg38	chr8	32218551	32222363	chr8_32220457_hg38
chr11	63535001	63539562	chr11_63537281_hg38	chr16	23937053	23939053	chr16_23938053_hg38	chr11	114396719	114398823	chr11_114397771_hg38	chr8	72951308	72953468	chr8_72952388_hg38
chr11	64528829	64535577	chr11_64532203_hg38	chr16	23943914	23946192	chr16_23945053_hg38	chr11	117495274	117499010	chr11_117497142_hg38	chr8	80406155	80408581	chr8_80407368_hg38
chr11	64537867	64541560	chr11_64539713_hg38	chr16	48118890	48120891	chr16_48119890_hg38	chr11	118314873	118318110	chr11_118316491_hg38	chr8	97793971	97799941	chr8_97796956_hg38
chr11	64659605	64662541	chr11_64661073_hg38	chr16	48150163	48158082	chr16_48154122_hg38	chr11	118869166	118871935	chr11_118870550_hg38	chr8	104315488	104318264	chr8_104316876_hg38
chr11	66331153	66340200	chr11_66335676_hg38	chr16	53990988	53993143	chr16_53992065_hg38	chr11	119661637	119667532	chr11_119664584_hg38	chr8	106606071	106609582	chr8_106607826_hg38
chr11	66684891	66695378	chr11_66690134_hg38	chr16	62031610	62037990	chr16_62034800_hg38	chr11	119670448	119673416	chr11_119671932_hg38	chr8	133639425	133643464	chr8_133641444_hg38
chr11	67423064	67425230	chr11_67424147_hg38	chr16	63529924	63532036	chr16_63530980_hg38	chr11	119888901	119893221	chr11_119891061_hg38	chr8	134197003	134200154	chr8_134198578_hg38
chr11	69795584	69800501	chr11_69798042_hg38	chr16	63605526	63609985	chr16_63607755_hg38	chr11	120011427	120015413	chr11_120013420_hg38	chr8	134293416	134298542	chr8_134295979_hg38
chr11	69889605	69895259	chr11_69892432_hg38	chr16	69739509	69743532	chr16_69741520_hg38	chr11	120081994	120093535	chr11_120087764_hg38	chr8	141706418	141713793	chr8_141710105_hg38
chr11	70403267	70406818	chr11_70405042_hg38	chr16	72243633	72250660	chr16_72247146_hg38	chr11	124806083	124809000	chr11_124807541_hg38	chr9	1794737	1796874	chr9_1795805_hg38
chr11	70581296	70586081	chr11_70583688_hg38	chr16	76439868	76442614	chr16_76441241_hg38	chr11	126659232	126661644	chr11_126660438_hg38	chr9	14528145	14536298	chr9_14532221_hg38
chr11	72347681	72350935	chr11_72349308_hg38	chr16	80582815	80584815	chr16_80583815_hg38	chr11	130417567	130422088	chr11_130419827_hg38	chr9	37527212	37530327	chr9_37528769_hg38
chr11	73794673	73798876	chr11_73796774_hg38	chr17	4232805	4234859	chr17_4233832_hg38	chr11	131276832	131280000	chr11_131278416_hg38	chr9	75376301	75378926	chr9_75377613_hg38
chr11	74706861	74710411	chr11_74708636_hg38	chr17	4235159	4237237	chr17_4236198_hg38	chr12	191931	205379	chr12_198655_hg38	chr9	89217271	89220329	chr9_89218800_hg38
chr11	77145280	77149543	chr11_77147411_hg38	chr17	14258553	14263507	chr17_14261030_hg38	chr12	661189	665974	chr12_663581_hg38	chr9	123202742	123207327	chr9_123205034_hg38
chr11	77150342	77157346	chr11_77153844_hg38	chr17	33844541	33848566	chr17_33846553_hg38	chr12	1773385	1777469	chr12_1775427_hg38	chr9	136149705	136153914	chr9_136151809_hg38
chr11	78020780	78024039	chr11_78022409_hg38	chr17	33889898	33894745	chr17_33892321_hg38	chr12	3032096	3039147	chr12_3035621_hg38	chr9	137126650	137131679	chr9_137129164_hg38
chr11	78095314	78102228	chr11_78098771_hg38	chr17	33944977	33951355	chr17_33948166_hg38	chr12	6221577	6236150	chr12_6228863_hg38	chrX	21654608	21660367	chrX_21657487_hg38
chr11	78105807	78111651	chr11_78108729_hg38	chr17	39661929	39667401	chr17_39664665_hg38	chr12	6460217	6463324	chr12_6461770_hg38	chrX	102140618	102144346	chrX_102142482_hg38
chr11	94192482	94205398	chr11_94198940_hg38	chr17	46584201	46587269	chr17_46585735_hg38	chr12	45994008	45996084	chr12_45995046_hg38	chrX	103120055	103122577	chrX_103121316_hg38
chr11	94282960	94285893	chr11_94284426_hg38	chr17	51592796	51596727	chr17_51594761_hg38	chr12	49977669	49982188	chr12_49979928_hg38
chr11	95103158	95113466	chr11_95108312_hg38	chr17	58475400	58478569	chr17_58476984_hg38	chr12	51007428	51010653	chr12_51009040_hg38
chr11	113907201	113909370	chr11_113908285_hg38	chr17	59513183	59518636	chr17_59515909_hg38	chr12	62918566	62921551	chr12_62920058_hg38
chr11	115657965	115661387	chr11_115659676_hg38	chr17	75248912	75251344	chr17_75250128_hg38	chr12	63939164	63945855	chr12_63942509_hg38
chr11	115768933	115780381	chr11_115774657_hg38	chr17	75467261	75469693	chr17_75468477_hg38	chr12	70532737	70540424	chr12_70536580_hg38
chr11	117456357	117460555	chr11_117458456_hg38	chr17	75871983	75874169	chr17_75873076_hg38	chr12	71455392	71458730	chr12_71457061_hg38
chr11	118633102	118636772	chr11_118634937_hg38	chr17	76622970	76624975	chr17_76623972_hg38	chr12	82523125	82525813	chr12_82524469_hg38
chr11	118678429	118680549	chr11_118679489_hg38	chr18	8928190	8932045	chr18_8930117_hg38	chr12	100374007	100376278	chr12_100375142_hg38
chr11	119297232	119301564	chr11_119299398_hg38	chr18	21446247	21463360	chr18_21454803_hg38	chr12	101296697	101301445	chr12_101299071_hg38
chr11	119701501	119703532	chr11_119702516_hg38	chr18	24137623	24140518	chr18_24139070_hg38	chr12	109860015	109867622	chr12_109863818_hg38
chr11	119781711	119784176	chr11_119782943_hg38	chr18	36295577	36299813	chr18_36297695_hg38	chr12	109870976	109873237	chr12_109872106_hg38
chr11	132627484	132629894	chr11_132628689_hg38	chr18	36515979	36520339	chr18_36518159_hg38	chr12	110021431	110025646	chr12_110023538_hg38
chr12	172749	181120	chr12_176934_hg38	chr18	36530265	36535284	chr18_36532774_hg38	chr12	110036493	110038531	chr12_110037512_hg38
chr12	2844057	2850399	chr12_2847228_hg38	chr18	40472780	40475178	chr18_40473979_hg38	chr12	110042020	110044142	chr12_110043081_hg38
chr12	3060368	3062637	chr12_3061502_hg38	chr18	46768164	46774227	chr18_46771195_hg38	chr12	113367304	113370329	chr12_113368816_hg38
chr12	3115686	3120741	chr12_3118213_hg38	chr18	55271974	55280650	chr18_55276312_hg38	chr12	117436575	117442987	chr12_117439781_hg38
chr12	3131872	3134015	chr12_3132943_hg38	chr18	58100079	58108845	chr18_58104462_hg38	chr12	118051475	118054164	chr12_118052819_hg38
chr12	3166985	3170114	chr12_3168549_hg38	chr18	58959720	58962161	chr18_58960940_hg38	chr12	118160220	118163110	chr12_118161665_hg38
chr12	7067456	7071135	chr12_7069295_hg38	chr18	61548895	61551035	chr18_61549965_hg38	chr12	120513327	120516724	chr12_120515025_hg38
chr12	8667448	8670179	chr12_8668813_hg38	chr19	15671396	15674877	chr19_15673136_hg38	chr12	121342640	121347430	chr12_121345035_hg38
chr12	31871708	31876141	chr12_31873924_hg38	chr19	45160651	45167034	chr19_45163842_hg38	chr12	121437646	121441393	chr12_121439519_hg38
chr12	49040339	49043428	chr12_49041883_hg38	chr19	48339458	48342775	chr19_48341116_hg38	chr12	122115931	122119325	chr12_122117628_hg38
chr12	68347574	68352174	chr12_68349874_hg38	chr19	50150247	50152618	chr19_50151432_hg38	chr13	20124753	20129510	chr13_20127131_hg38
chr12	68362959	68366236	chr12_68364597_hg38	chr2	7235240	7243310	chr2_7239275_hg38	chr13	23992165	23994649	chr13_23993407_hg38
chr12	69932260	69937463	chr12_69934861_hg38	chr2	10421920	10427050	chr2_10424485_hg38	chr13	24214064	24219083	chr13_24216573_hg38
chr12	92408942	92415006	chr12_92411974_hg38	chr2	38089969	38097257	chr2_38093613_hg38	chr13	26016612	26018939	chr13_26017775_hg38
chr12	92500300	92506386	chr12_92503343_hg38	chr2	38959171	38968136	chr2_38963653_hg38	chr13	26853616	26856867	chr13_26855241_hg38
chr12	108119925	108122406	chr12_108121165_hg38	chr2	42791652	42794172	chr2_42792912_hg38	chr13	32408983	32411483	chr13_32410233_hg38
chr12	113295950	113300726	chr12_113298338_hg38	chr2	45877175	45881259	chr2_45879217_hg38	chr13	41545027	41553530	chr13_41549278_hg38
chr12	119710064	119714715	chr12_119712389_hg38	chr2	45885039	45889658	chr2_45887348_hg38	chr13	43804098	43806947	chr13_43805522_hg38
chr12	119726928	119729573	chr12_119728250_hg38	chr2	50312517	50317272	chr2_50314894_hg38	chr13	43821863	43826505	chr13_43824184_hg38
chr12	119785396	119787958	chr12_119786677_hg38	chr2	85212934	85217998	chr2_85215466_hg38	chr13	46055822	46060098	chr13_46057960_hg38
chr12	120656747	120660671	chr12_120658709_hg38	chr2	85760013	85763229	chr2_85761621_hg38	chr13	46095948	46099475	chr13_46097711_hg38
chr12	121152934	121166595	chr12_121159764_hg38	chr2	86034714	86039436	chr2_86037075_hg38	chr13	46120065	46127252	chr13_46123658_hg38
chr12	121183606	121185759	chr12_121184682_hg38	chr2	86767569	86772348	chr2_86769958_hg38	chr13	50129371	50131450	chr13_50130410_hg38
chr12	121188771	121190876	chr12_121189823_hg38	chr2	124090111	124092817	chr2_124091464_hg38	chr13	67038364	67043179	chr13_67040771_hg38
chr12	122995132	122997970	chr12_122996551_hg38	chr2	127983791	127988196	chr2_127985993_hg38	chr13	85404620	85407857	chr13_85406238_hg38
chr12	127709569	127713202	chr12_127711385_hg38	chr2	141380672	141383593	chr2_141382132_hg38	chr13	101422526	101426849	chr13_101424687_hg38
chr12	131850186	131854713	chr12_131852449_hg38	chr2	141399982	141402865	chr2_141401423_hg38	chr13	105138524	105141079	chr13_105139801_hg38
chr12	131958562	131961417	chr12_131959989_hg38	chr2	151533306	151535479	chr2_151534392_hg38	chr14	23293406	23295817	chr14_23294611_hg38
chr12	132187547	132191315	chr12_132189431_hg38	chr2	154132971	154135855	chr2_154134413_hg38	chr14	24171339	24174228	chr14_24172783_hg38
chr13	21003642	21011105	chr13_21007373_hg38	chr2	155069616	155071616	chr2_155070616_hg38	chr14	24878812	24881566	chr14_24880189_hg38
chr13	21059034	21062907	chr13_21060970_hg38	chr2	158770498	158775217	chr2_158772857_hg38	chr14	32364705	32368108	chr14_32366406_hg38
chr13	21076725	21079036	chr13_21077880_hg38	chr2	170017079	170019670	chr2_170018374_hg38	chr14	32563649	32566840	chr14_32565244_hg38
chr13	33780749	33783879	chr13_33782314_hg38	chr2	172702138	172704327	chr2_172703232_hg38	chr14	35897038	35899590	chr14_35898314_hg38
chr13	34651343	34655469	chr13_34653406_hg38	chr2	186847917	186850723	chr2_186849320_hg38	chr14	50613374	50617138	chr14_50615256_hg38
chr13	44154633	44162148	chr13_44158390_hg38	chr2	193982712	193987436	chr2_193985074_hg38	chr14	64563031	64565157	chr14_64564094_hg38
chr13	51998030	52000969	chr13_51999499_hg38	chr2	196217218	196219761	chr2_196218489_hg38	chr14	65238547	65240690	chr14_65239618_hg38
chr13	77578748	77580982	chr13_77579865_hg38	chr2	201834339	201837854	chr2_201836096_hg38	chr14	67267584	67271230	chr14_67269407_hg38
chr13	80468158	80472886	chr13_80470522_hg38	chr2	211472120	211481551	chr2_211476835_hg38	chr14	74938919	74943471	chr14_74941195_hg38
chr13	101229432	101235100	chr13_101232266_hg38	chr2	220520433	220523195	chr2_220521814_hg38	chr14	76827927	76830841	chr14_76829384_hg38
chr13	110675741	110679578	chr13_110677659_hg38	chr2	228379633	228381731	chr2_228380682_hg38	chr14	77300622	77308214	chr14_77304418_hg38
chr13	111314741	111317388	chr13_111316064_hg38	chr2	241631784	241635180	chr2_241633482_hg38	chr14	79822883	79828508	chr14_79825695_hg38
chr13	111343465	111347406	chr13_111345435_hg38	chr20	15204735	15206735	chr20_15205735_hg38	chr14	95296684	95310599	chr14_95303641_hg38
chr14	20385312	20387436	chr14_20386374_hg38	chr20	15207728	15210042	chr20_15208885_hg38	chr14	96273041	96277781	chr14_96275411_hg38
chr14	23363354	23368318	chr14_23365836_hg38	chr20	16486053	16492662	chr20_16489357_hg38	chr14	96754367	96756893	chr14_96755630_hg38
chr14	23374851	23383192	chr14_23379021_hg38	chr20	23631610	23639646	chr20_23635628_hg38	chr14	102186506	102188613	chr14_102187559_hg38
chr14	24171339	24174228	chr14_24172783_hg38	chr20	24282606	24284606	chr20_24283606_hg38	chr14	102441727	102446730	chr14_102444228_hg38
chr14	24379559	24384318	chr14_24381938_hg38	chr20	31550892	31553389	chr20_31552140_hg38	chr14	103018481	103025241	chr14_103021861_hg38
chr14	50821263	50824285	chr14_50822774_hg38	chr20	33603733	33605876	chr20_33604804_hg38	chr15	42400914	42409875	chr15_42405394_hg38
chr14	50972168	50975232	chr14_50973700_hg38	chr21	32142579	32144893	chr21_32143736_hg38	chr15	42580417	42585589	chr15_42583003_hg38
chr14	54347985	54351382	chr14_54349683_hg38	chr22	17303101	17305671	chr22_17304386_hg38	chr15	45455393	45459304	chr15_45457348_hg38
chr14	54780121	54788854	chr14_54784487_hg38	chr22	25604364	25607214	chr22_25605789_hg38	chr15	50002488	50005366	chr15_50003927_hg38
chr14	58750538	58753218	chr14_58751878_hg38	chr22	39639708	39643135	chr22_39641421_hg38	chr15	51158753	51164647	chr15_51161700_hg38
chr14	69579575	69583114	chr14_69581344_hg38	chr3	1171124	1175164	chr3_1173144_hg38	chr15	51347264	51351406	chr15_51349335_hg38
chr14	69595061	69597187	chr14_69596124_hg38	chr3	22306286	22310317	chr3_22308301_hg38	chr15	51376465	51383080	chr15_51379772_hg38
chr14	77263118	77267543	chr14_77265330_hg38	chr3	25897929	25909413	chr3_25903671_hg38	chr15	62747587	62750625	chr15_62749106_hg38
chr14	90935151	90942653	chr14_90938902_hg38	chr3	25970807	25977214	chr3_25974010_hg38	chr15	74249874	74254186	chr15_74252030_hg38
chr14	91369298	91379097	chr14_91374197_hg38	chr3	45604206	45608871	chr3_45606538_hg38	chr15	77552909	77556381	chr15_77554645_hg38
chr14	98944993	98952277	chr14_98948635_hg38	chr3	52856017	52858017	chr3_52857017_hg38	chr15	78259300	78261631	chr15_78260465_hg38
chr14	99714719	99716966	chr14_99715842_hg38	chr3	52878924	52883143	chr3_52881033_hg38	chr15	81022788	81026220	chr15_81024504_hg38
chr14	102441727	102446730	chr14_102444228_hg38	chr3	72034199	72037536	chr3_72035867_hg38	chr15	83570330	83575744	chr15_83573037_hg38
chr14	104735019	104737353	chr14_104736186_hg38	chr3	72039826	72043159	chr3_72041492_hg38	chr15	90480823	90483891	chr15_90482357_hg38
chr14	104869986	104883176	chr14_104876581_hg38	chr3	75217702	75219803	chr3_75218752_hg38	chr15	90894362	90896634	chr15_90895498_hg38
chr14	105085612	105095535	chr14_105090573_hg38	chr3	105973012	105978158	chr3_105975585_hg38	chr15	91535760	91537782	chr15_91536771_hg38
chr14	105465564	105474840	chr14_105470202_hg38	chr3	115380067	115384335	chr3_115382201_hg38	chr15	91858413	91868827	chr15_91863620_hg38
chr15	25480049	25482705	chr15_25481377_hg38	chr3	119293314	119298460	chr3_119295887_hg38	chr15	91882270	91890351	chr15_91886310_hg38
chr15	38530813	38538507	chr15_38534660_hg38	chr3	119813839	119818429	chr3_119816134_hg38	chr15	91943007	91951117	chr15_91947062_hg38
chr15	38557158	38566581	chr15_38561869_hg38	chr3	120826717	120829307	chr3_120828012_hg38	chr15	101437986	101440830	chr15_101439408_hg38
chr15	38596418	38600233	chr15_38598325_hg38	chr3	120863919	120865919	chr3_120864919_hg38	chr15	101454411	101457627	chr15_101456019_hg38
chr15	38624919	38628023	chr15_38626471_hg38	chr3	129170013	129174443	chr3_129172228_hg38	chr15	101521932	101525162	chr15_101523547_hg38
chr15	38645579	38648501	chr15_38647040_hg38	chr3	136993640	136997445	chr3_136995542_hg38	chr15	101639065	101643762	chr15_101641413_hg38
chr15	38691363	38693373	chr15_38692368_hg38	chr3	137012698	137015443	chr3_137014070_hg38	chr16	9968960	9973014	chr16_9970987_hg38
chr15	39906294	39909385	chr15_39907839_hg38	chr3	141332054	141335763	chr3_141333908_hg38	chr16	10917523	10919686	chr16_10918604_hg38
chr15	40872327	40875030	chr15_40873678_hg38	chr3	146952802	146955216	chr3_146954009_hg38	chr16	24117216	24122143	chr16_24119679_hg38
chr15	41804450	41818036	chr15_41811243_hg38	chr3	152390739	152395810	chr3_152393274_hg38	chr16	47825405	47827594	chr16_47826499_hg38
chr15	48190315	48193345	chr15_48191830_hg38	chr3	160801083	160803341	chr3_160802212_hg38	chr16	50519969	50522837	chr16_50521403_hg38
chr15	52190623	52192636	chr15_52191629_hg38	chr3	160979790	160982165	chr3_160980977_hg38	chr16	50833525	50838501	chr16_50836013_hg38
chr15	52275196	52284011	chr15_52279603_hg38	chr3	185361285	185365458	chr3_185363371_hg38	chr16	51235231	51239531	chr16_51237381_hg38
chr15	52292339	52296554	chr15_52294446_hg38	chr3	192360733	192367945	chr3_192364339_hg38	chr16	51266727	51272296	chr16_51269511_hg38
chr15	52732719	52735806	chr15_52734262_hg38	chr4	3546150	3548629	chr4_3547389_hg38	chr16	67127449	67130031	chr16_67128740_hg38
chr15	63965618	63970093	chr15_63967855_hg38	chr4	3593870	3596534	chr4_3595202_hg38	chr16	69852479	69854563	chr16_69853521_hg38
chr15	66597292	66601776	chr15_66599534_hg38	chr4	10752667	10755558	chr4_10754112_hg38	chr16	75946912	75950586	chr16_75948749_hg38
chr15	67913101	67919380	chr15_67916240_hg38	chr4	18190793	18194813	chr4_18192803_hg38	chr16	78489887	78492298	chr16_78491092_hg38
chr15	73949867	73953148	chr15_73951507_hg38	chr4	22234836	22239814	chr4_22237325_hg38	chr16	81017915	81020532	chr16_81019223_hg38
chr15	74797548	74802536	chr15_74800042_hg38	chr4	43713423	43719444	chr4_43716433_hg38	chr16	81135259	81138503	chr16_81136881_hg38
chr15	78978270	78980354	chr15_78979312_hg38	chr4	57441762	57447060	chr4_57444411_hg38	chr16	81157320	81160884	chr16_81159102_hg38
chr15	78997371	78999423	chr15_78998397_hg38	chr4	57549800	57551800	chr4_57550800_hg38	chr16	83741168	83746447	chr16_83743807_hg38
chr15	79128322	79132600	chr15_79130461_hg38	chr4	58645742	58654591	chr4_58650166_hg38	chr16	84174497	84179809	chr16_84177153_hg38
chr15	79313834	79319034	chr15_79316434_hg38	chr4	61655824	61659508	chr4_61657666_hg38	chr16	84405178	84408165	chr16_84406671_hg38
chr15	79449058	79452663	chr15_79450860_hg38	chr4	71446298	71449573	chr4_71447935_hg38	chr16	87805728	87808134	chr16_87806931_hg38
chr15	80592661	80597717	chr15_80595189_hg38	chr4	88339846	88342168	chr4_88341007_hg38	chr17	3736334	3741079	chr17_3738706_hg38
chr15	83570330	83575744	chr15_83573037_hg38	chr4	96782194	96785599	chr4_96783896_hg38	chr17	3815908	3820147	chr17_3818027_hg38
chr15	84739644	84742293	chr15_84740968_hg38	chr4	100418363	100427190	chr4_100422776_hg38	chr17	20178371	20180381	chr17_20179376_hg38
chr15	90636789	90648380	chr15_90642584_hg38	chr4	101665589	101671877	chr4_101668733_hg38	chr17	27992183	27997189	chr17_27994686_hg38
chr15	90894362	90896634	chr15_90895498_hg38	chr4	118252228	118255021	chr4_118253624_hg38	chr17	28139021	28143944	chr17_28141482_hg38
chr16	582105	584244	chr16_583174_hg38	chr4	151790116	151795258	chr4_151792687_hg38	chr17	28188131	28190226	chr17_28189178_hg38
chr16	1466396	1468639	chr16_1467517_hg38	chr4	151795752	151799685	chr4_151797718_hg38	chr17	29208262	29215635	chr17_29211948_hg38
chr16	1563078	1568051	chr16_1565564_hg38	chr4	151956283	151962361	chr4_151959322_hg38	chr17	32283179	32288812	chr17_32285995_hg38
chr16	1654298	1659220	chr16_1656759_hg38	chr4	187191640	187194541	chr4_187193090_hg38	chr17	43308410	43310827	chr17_43309618_hg38
chr16	3483545	3489219	chr16_3486382_hg38	chr4	187234818	187238493	chr4_187236655_hg38	chr17	47293840	47297154	chr17_47295497_hg38
chr16	3653920	3656989	chr16_3655454_hg38	chr5	874913	879915	chr5_877414_hg38	chr17	49364572	49366682	chr17_49365627_hg38
chr16	3991271	3994272	chr16_3992771_hg38	chr5	6084421	6089039	chr5_6086730_hg38	chr17	49393284	49395881	chr17_49394582_hg38
chr16	5849469	5852282	chr16_5850875_hg38	chr5	6342437	6344515	chr5_6343476_hg38	chr17	49401428	49408014	chr17_49404721_hg38
chr16	11052876	11061118	chr16_11056997_hg38	chr5	50439776	50442286	chr5_50441031_hg38	chr17	49814699	49816916	chr17_49815807_hg38
chr16	11150269	11153998	chr16_11152133_hg38	chr5	68237022	68239150	chr5_68238086_hg38	chr17	59782644	59784749	chr17_59783696_hg38
chr16	11223684	11227055	chr16_11225369_hg38	chr5	87569892	87577818	chr5_87573855_hg38	chr17	63190398	63192421	chr17_63191409_hg38
chr16	11429930	11433731	chr16_11431830_hg38	chr5	87730900	87735477	chr5_87733188_hg38	chr17	68775952	68779363	chr17_68777657_hg38
chr16	19029035	19036971	chr16_19033003_hg38	chr5	87750468	87755729	chr5_87753098_hg38	chr17	68792180	68796407	chr17_68794293_hg38
chr16	22208921	22219461	chr16_22214191_hg38	chr5	95316385	95319639	chr5_95318012_hg38	chr17	74329207	74333715	chr17_74331461_hg38
chr16	22265754	22268797	chr16_22267275_hg38	chr5	113033487	113035749	chr5_113034618_hg38	chr17	75019651	75022314	chr17_75020982_hg38
chr16	23111906	23115877	chr16_23113891_hg38	chr5	122389530	122391735	chr5_122390632_hg38	chr17	75317581	75319718	chr17_75318649_hg38
chr16	23180935	23187356	chr16_23184145_hg38	chr5	123472742	123478145	chr5_123475443_hg38	chr17	77722726	77725227	chr17_77723976_hg38
chr16	23534249	23536486	chr16_23535367_hg38	chr5	127304374	127309579	chr5_127306976_hg38	chr17	78230277	78243334	chr17_78236805_hg38
chr16	23693796	23695938	chr16_23694867_hg38	chr5	139512106	139515266	chr5_139513686_hg38	chr17	78878549	78881097	chr17_78879823_hg38
chr16	30755945	30758285	chr16_30757115_hg38	chr5	142407906	142410012	chr5_142408959_hg38	chr17	79990356	79994495	chr17_79992425_hg38
chr16	31200683	31204381	chr16_31202532_hg38	chr5	142613083	142615682	chr5_142614382_hg38	chr17	80705334	80707733	chr17_80706533_hg38
chr16	31270973	31276611	chr16_31273792_hg38	chr5	163087226	163091668	chr5_163089447_hg38	chr17	80749546	80753209	chr17_80751377_hg38
chr16	46762185	46764851	chr16_46763518_hg38	chr5	168800361	168803289	chr5_168801825_hg38	chr17	82558526	82562667	chr17_82560596_hg38
chr16	49352430	49356071	chr16_49354250_hg38	chr5	170569402	170572410	chr5_170570906_hg38	chr18	3281387	3285791	chr18_3283589_hg38
chr16	64625690	64629264	chr16_64627477_hg38	chr6	14036687	14040908	chr6_14038797_hg38	chr18	5409608	5421179	chr18_5415393_hg38
chr16	66920542	66929765	chr16_66925153_hg38	chr6	14404322	14411094	chr6_14407708_hg38	chr18	5968361	5972185	chr18_5970273_hg38
chr16	77429719	77437335	chr16_77433527_hg38	chr6	14439231	14442581	chr6_14440906_hg38	chr18	6404560	6416222	chr18_6410391_hg38
chr16	77449814	77452011	chr16_77450912_hg38	chr6	24600533	24606988	chr6_24603760_hg38	chr18	13562567	13569521	chr18_13566044_hg38
chr16	80663164	80672403	chr16_80667783_hg38	chr6	24611341	24615599	chr6_24613470_hg38	chr18	13609729	13631147	chr18_13620438_hg38
chr16	85117860	85120902	chr16_85119381_hg38	chr6	25575459	25578733	chr6_25577096_hg38	chr18	48572979	48577694	chr18_48575336_hg38
chr16	87319219	87341436	chr16_87330327_hg38	chr6	48065538	48070578	chr6_48068058_hg38	chr18	48579779	48584364	chr18_48582071_hg38
chr16	87341999	87349456	chr16_87345727_hg38	chr6	48097390	48100626	chr6_48099008_hg38	chr18	48850018	48852417	chr18_48851217_hg38
chr16	87351756	87354350	chr16_87353053_hg38	chr6	56369290	56373529	chr6_56371409_hg38	chr18	51390812	51393244	chr18_51392028_hg38
chr16	87358063	87360150	chr16_87359106_hg38	chr6	57088609	57094401	chr6_57091505_hg38	chr18	51396377	51400608	chr18_51398492_hg38
chr16	87805728	87808134	chr16_87806931_hg38	chr6	71236068	71238154	chr6_71237111_hg38	chr18	55874511	55876620	chr18_55875565_hg38
chr16	88069923	88079308	chr16_88074615_hg38	chr6	85483212	85487618	chr6_85485415_hg38	chr18	56678026	56680111	chr18_56679068_hg38
chr17	600629	603787	chr17_602208_hg38	chr6	88318461	88323574	chr6_88321017_hg38	chr18	62609370	62613122	chr18_62611246_hg38
chr17	2379130	2381708	chr17_2380419_hg38	chr6	88440466	88442689	chr6_88441577_hg38	chr18	70467719	70472290	chr18_70470004_hg38
chr17	2417633	2422494	chr17_2420063_hg38	chr6	88477983	88482850	chr6_88480416_hg38	chr18	74505702	74508766	chr18_74507234_hg38
chr17	3736334	3741079	chr17_3738706_hg38	chr6	104410849	104414045	chr6_104412447_hg38	chr18	74509312	74516137	chr18_74512724_hg38
chr17	4933194	4935443	chr17_4934318_hg38	chr6	118333656	118337033	chr6_118335344_hg38	chr18	74538533	74542464	chr18_74540498_hg38
chr17	13850244	13853640	chr17_13851942_hg38	chr6	124199852	124201913	chr6_124200882_hg38	chr18	74982522	74984764	chr18_74983643_hg38
chr17	16421857	16424675	chr17_16423266_hg38	chr6	143006812	143009738	chr6_143008275_hg38	chr18	77050867	77055384	chr18_77053125_hg38
chr17	31744739	31747883	chr17_31746311_hg38	chr6	144735119	144738002	chr6_144736560_hg38	chr18	79505481	79509164	chr18_79507322_hg38
chr17	31839805	31844548	chr17_31842176_hg38	chr6	158361047	158363646	chr6_158362346_hg38	chr19	1386086	1391699	chr19_1388892_hg38
chr17	32297484	32299768	chr17_32298626_hg38	chr6	158504229	158508482	chr6_158506355_hg38	chr19	4910017	4912469	chr19_4911243_hg38
chr17	32925526	32930461	chr17_32927993_hg38	chr6	161161306	161165879	chr6_161163592_hg38	chr19	8213699	8215773	chr19_8214736_hg38
chr17	32930482	32939282	chr17_32934882_hg38	chr6	162409425	162411425	chr6_162410425_hg38	chr19	16607032	16609424	chr19_16608228_hg38
chr17	41508511	41512152	chr17_41510331_hg38	chr7	7810498	7817855	chr7_7814176_hg38	chr19	17778156	17780989	chr19_17779572_hg38
chr17	41663060	41668510	chr17_41665785_hg38	chr7	7854564	7859673	chr7_7857118_hg38	chr19	29498922	29506955	chr19_29502938_hg38
chr17	42361043	42363735	chr17_42362389_hg38	chr7	7866844	7870087	chr7_7868465_hg38	chr19	30554087	30560639	chr19_30557363_hg38
chr17	43690018	43692998	chr17_43691508_hg38	chr7	14502819	14509616	chr7_14506217_hg38	chr19	30562847	30565887	chr19_30564367_hg38
chr17	44803644	44806503	chr17_44805073_hg38	chr7	53465288	53467360	chr7_53466324_hg38	chr19	30589408	30591560	chr19_30590484_hg38
chr17	50531880	50535860	chr17_50533870_hg38	chr7	67587786	67590767	chr7_67589276_hg38	chr19	30647109	30649600	chr19_30648354_hg38
chr17	50784454	50788384	chr17_50786419_hg38	chr7	67593873	67597369	chr7_67595621_hg38	chr19	36092832	36094894	chr19_36093863_hg38
chr17	58307876	58313843	chr17_58310859_hg38	chr7	69859376	69863106	chr7_69861241_hg38	chr19	48121917	48125300	chr19_48123608_hg38
chr17	72439172	72442090	chr17_72440631_hg38	chr7	73864321	73866614	chr7_73865467_hg38	chr19	50198147	50200404	chr19_50199275_hg38
chr17	76696856	76698924	chr17_76697890_hg38	chr7	88476561	88487365	chr7_88481963_hg38	chr19	51352707	51355430	chr19_51354068_hg38
chr17	76699856	76702898	chr17_76701377_hg38	chr7	95873887	95877037	chr7_95875462_hg38	chr19	55427755	55430516	chr19_55429135_hg38
chr17	78793416	78795560	chr17_78794488_hg38	chr7	96693256	96699485	chr7_96696370_hg38	chr2	2576120	2578654	chr2_2577387_hg38
chr18	3281387	3285791	chr18_3283589_hg38	chr7	103842982	103845067	chr7_103844024_hg38	chr2	16029757	16032085	chr2_16030921_hg38
chr18	6885378	6888615	chr18_6886996_hg38	chr7	108448464	108450567	chr7_108449515_hg38	chr2	21252293	21268704	chr2_21260498_hg38
chr18	24531841	24535843	chr18_24533842_hg38	chr7	117222165	117224377	chr7_117223271_hg38	chr2	21381341	21384012	chr2_21382676_hg38
chr18	24724598	24728612	chr18_24726605_hg38	chr7	118773429	118779741	chr7_118776585_hg38	chr2	22853722	22856847	chr2_22855284_hg38
chr18	31722642	31725349	chr18_31723995_hg38	chr7	119752976	119757652	chr7_119755314_hg38	chr2	25585642	25601299	chr2_25593470_hg38
chr18	35493117	35495793	chr18_35494455_hg38	chr7	138160692	138162957	chr7_138161824_hg38	chr2	41962398	41969396	chr2_41965897_hg38
chr18	43075698	43080772	chr18_43078235_hg38	chr8	5128299	5130991	chr8_5129645_hg38	chr2	47652282	47656595	chr2_47654438_hg38
chr18	58264125	58266184	chr18_58265154_hg38	chr8	5205169	5208511	chr8_5206840_hg38	chr2	55107241	55114343	chr2_55110792_hg38
chr18	58307641	58320285	chr18_58313963_hg38	chr8	16724514	16731915	chr8_16728214_hg38	chr2	55136220	55141390	chr2_55138805_hg38
chr18	61578103	61583523	chr18_61580813_hg38	chr8	18724652	18727223	chr8_18725937_hg38	chr2	57876130	57879664	chr2_57877897_hg38
chr18	70550900	70556756	chr18_70553828_hg38	chr8	27645821	27648183	chr8_27647002_hg38	chr2	57880299	57884134	chr2_57882216_hg38
chr18	75123859	75127213	chr18_75125536_hg38	chr8	31783336	31786228	chr8_31784782_hg38	chr2	57906696	57908849	chr2_57907772_hg38
chr18	79165083	79168911	chr18_79166997_hg38	chr8	31788501	31790830	chr8_31789665_hg38	chr2	64462258	64464766	chr2_64463512_hg38
chr18	80045292	80049196	chr18_80047244_hg38	chr8	31819254	31823951	chr8_31821602_hg38	chr2	64715329	64718255	chr2_64716792_hg38
chr19	994528	997378	chr19_995953_hg38	chr8	32218551	32222363	chr8_32220457_hg38	chr2	64729667	64732454	chr2_64731060_hg38
chr19	1386086	1391699	chr19_1388892_hg38	chr8	37098660	37101081	chr8_37099870_hg38	chr2	66554732	66557088	chr2_66555910_hg38
chr19	1913172	1915650	chr19_1914411_hg38	chr8	37246055	37250463	chr8_37248259_hg38	chr2	70118150	70120272	chr2_70119211_hg38
chr19	1988877	1990952	chr19_1989914_hg38	chr8	54523791	54526727	chr8_54525259_hg38	chr2	72514745	72518184	chr2_72516464_hg38
chr19	2224729	2229716	chr19_2227222_hg38	chr8	60928196	60930766	chr8_60929481_hg38	chr2	74090579	74096107	chr2_74093343_hg38
chr19	2523026	2526544	chr19_2524785_hg38	chr8	74101376	74104740	chr8_74103058_hg38	chr2	79831342	79834469	chr2_79832905_hg38
chr19	2539849	2552239	chr19_2546044_hg38	chr8	74105418	74110022	chr8_74107720_hg38	chr2	85885868	85891949	chr2_85888908_hg38
chr19	2649560	2651871	chr19_2650715_hg38	chr8	75077916	75081423	chr8_75079669_hg38	chr2	85892435	85894976	chr2_85893705_hg38
chr19	4111392	4118514	chr19_4114953_hg38	chr8	103627638	103630104	chr8_103628871_hg38	chr2	85914211	85916731	chr2_85915471_hg38
chr19	4502628	4505507	chr19_4504067_hg38	chr8	104237521	104242433	chr8_104239977_hg38	chr2	85952221	85954387	chr2_85953304_hg38
chr19	4741457	4745917	chr19_4743687_hg38	chr8	104244040	104249636	chr8_104246838_hg38	chr2	86034714	86039436	chr2_86037075_hg38
chr19	4975521	4982513	chr19_4979017_hg38	chr8	105701299	105703700	chr8_105702499_hg38	chr2	88135583	88137617	chr2_88136600_hg38
chr19	5034101	5040417	chr19_5037259_hg38	chr8	117835488	117837581	chr8_117836534_hg38	chr2	95018333	95028102	chr2_95023217_hg38
chr19	7738606	7748201	chr19_7743403_hg38	chr9	36070383	36074327	chr9_36072355_hg38	chr2	95031429	95035663	chr2_95033546_hg38
chr19	10799310	10804050	chr19_10801680_hg38	chr9	71057551	71059874	chr9_71058712_hg38	chr2	96967654	96972720	chr2_96970187_hg38
chr19	17124823	17130908	chr19_17127865_hg38	chr9	72313203	72316956	chr9_72315079_hg38	chr2	98240098	98243714	chr2_98241906_hg38
chr19	17778156	17780989	chr19_17779572_hg38	chr9	84834486	84837096	chr9_84835791_hg38	chr2	101329176	101332078	chr2_101330627_hg38
chr19	17790018	17792889	chr19_17791453_hg38	chr9	95736599	95740401	chr9_95738500_hg38	chr2	101349083	101352139	chr2_101350611_hg38
chr19	34456472	34460673	chr19_34458572_hg38	chr9	100673361	100676767	chr9_100675064_hg38	chr2	101473140	101475258	chr2_101474199_hg38
chr19	42037081	42046357	chr19_42041719_hg38	chr9	101691538	101693538	chr9_101692538_hg38	chr2	102225627	102229502	chr2_102227564_hg38
chr19	49798642	49804306	chr19_49801474_hg38	chr9	104953788	104961853	chr9_104957820_hg38	chr2	121518366	121522707	chr2_121520536_hg38
chr19	55376855	55379847	chr19_55378351_hg38	chr9	109270334	109272897	chr9_109271615_hg38	chr2	127513774	127517621	chr2_127515697_hg38
chr19	55688961	55691739	chr19_55690350_hg38	chr9	112778851	112781954	chr9_112780402_hg38	chr2	145063814	145068607	chr2_145066210_hg38
chr19	56309088	56311159	chr19_56310123_hg38	chr9	115367402	115371998	chr9_115369700_hg38	chr2	158180607	158186120	chr2_158183363_hg38
chr2	1822206	1828459	chr2_1825332_hg38	chr9	117866583	117870332	chr9_117868457_hg38	chr2	163712955	163716441	chr2_163714698_hg38
chr2	1889895	1895186	chr2_1892540_hg38	chr9	118234668	118236836	chr9_118235752_hg38	chr2	169344829	169350668	chr2_169347748_hg38
chr2	3342170	3350447	chr2_3346308_hg38	chr9	118519424	118524307	chr9_118521865_hg38	chr2	169359906	169365891	chr2_169362898_hg38
chr2	15617310	15620737	chr2_15619023_hg38	chr9	119958095	119961544	chr9_119959819_hg38	chr2	174666111	174668385	chr2_174667248_hg38
chr2	20639707	20643836	chr2_20641771_hg38	chr9	123202742	123207327	chr9_123205034_hg38	chr2	182550643	182554846	chr2_182552744_hg38
chr2	27796170	27802798	chr2_27799484_hg38	chrX	19955727	19957923	chrX_19956825_hg38	chr2	190088827	190091547	chr2_190090187_hg38
chr2	27843621	27846172	chr2_27844896_hg38	chrX	63738210	63742343	chrX_63740276_hg38	chr2	190601898	190605261	chr2_190603579_hg38
chr2	31249973	31252387	chr2_31251180_hg38	chrX	63743938	63747317	chrX_63745627_hg38	chr2	199796968	199800615	chr2_199798791_hg38
chr2	34891315	34894623	chr2_34892969_hg38	chrX	103120055	103122577	chrX_103121316_hg38	chr2	204264052	204266924	chr2_204265488_hg38
chr2	39633136	39635791	chr2_39634463_hg38	chrX	109888539	109892768	chrX_109890653_hg38	chr2	215241346	215243453	chr2_215242399_hg38
chr2	41953222	41956681	chr2_41954951_hg38	chrX	140675812	140678212	chrX_140677012_hg38	chr2	218295477	218299879	chr2_218297678_hg38
chr2	43321276	43323474	chr2_43322375_hg38	chrX	143619544	143625205	chrX_143622374_hg38	chr2	227859187	227861702	chr2_227860444_hg38
chr2	46777647	46783203	chr2_46780425_hg38					chr2	231596309	231598972	chr2_231597640_hg38
chr2	46783451	46785500	chr2_46784475_hg38					chr2	232572971	232575288	chr2_232574129_hg38
chr2	47025844	47028675	chr2_47027259_hg38					chr2	232627811	232631509	chr2_232629660_hg38
chr2	47079106	47081178	chr2_47080142_hg38					chr2	233345609	233350274	chr2_233347941_hg38
chr2	49104798	49115192	chr2_49109995_hg38					chr2	234910537	234918601	chr2_234914569_hg38
chr2	52884468	52889208	chr2_52886838_hg38					chr2	235468243	235470330	chr2_235469286_hg38
chr2	52893861	52897143	chr2_52895502_hg38					chr2	235637258	235643392	chr2_235640325_hg38
chr2	54146739	54149973	chr2_54148356_hg38					chr2	238187182	238189533	chr2_238188357_hg38
chr2	54914246	54916258	chr2_54915252_hg38					chr2	239946389	239948674	chr2_239947531_hg38
chr2	60934143	60939681	chr2_60936912_hg38					chr20	2533645	2541603	chr20_2537624_hg38
chr2	64225601	64230667	chr2_64228134_hg38					chr20	4600854	4605365	chr20_4603109_hg38
chr2	64249364	64252062	chr2_64250713_hg38					chr20	5140261	5142606	chr20_5141433_hg38
chr2	66844596	66852697	chr2_66848646_hg38					chr20	5191047	5193918	chr20_5192482_hg38
chr2	71177998	71180106	chr2_71179052_hg38					chr20	11990384	11998057	chr20_11994220_hg38
chr2	96874039	96880507	chr2_96877273_hg38					chr20	12236561	12240313	chr20_12238437_hg38
chr2	100389606	100394232	chr2_100391919_hg38					chr20	12317070	12319152	chr20_12318111_hg38
chr2	105242317	105245063	chr2_105243690_hg38					chr20	32977208	32985939	chr20_32981573_hg38
chr2	112822164	112827617	chr2_112824890_hg38					chr20	44699274	44705059	chr20_44702166_hg38
chr2	119233343	119235460	chr2_119234401_hg38					chr20	44713853	44716510	chr20_44715181_hg38
chr2	121227127	121229331	chr2_121228229_hg38					chr20	45371507	45374647	chr20_45373077_hg38
chr2	131146837	131149118	chr2_131147977_hg38					chr20	45435637	45438316	chr20_45436976_hg38
chr2	134257800	134262214	chr2_134260007_hg38					chr20	46630800	46633376	chr20_46632088_hg38
chr2	134456993	134465102	chr2_134461047_hg38					chr20	46646559	46652353	chr20_46649456_hg38
chr2	134535190	134538269	chr2_134536729_hg38					chr20	48652884	48660852	chr20_48656868_hg38
chr2	134712252	134714360	chr2_134713306_hg38					chr20	56417029	56419401	chr20_56418215_hg38
chr2	136384518	136387716	chr2_136386117_hg38					chr20	58140098	58143185	chr20_58141641_hg38
chr2	177014821	177016933	chr2_177015877_hg38					chr20	59810646	59815282	chr20_59812964_hg38
chr2	182622909	182637455	chr2_182630182_hg38					chr20	62650828	62653662	chr20_62652245_hg38
chr2	190853427	190855604	chr2_190854515_hg38					chr21	19544605	19550817	chr21_19547711_hg38
chr2	192297628	192300947	chr2_192299287_hg38					chr21	20801620	20803807	chr21_20802713_hg38
chr2	200021721	200027597	chr2_200024659_hg38					chr21	20900298	20906105	chr21_20903201_hg38
chr2	200712557	200714778	chr2_200713667_hg38					chr21	20941450	20944827	chr21_20943138_hg38
chr2	207480161	207483102	chr2_207481631_hg38					chr21	28001383	28005569	chr21_28003476_hg38
chr2	223084100	223086414	chr2_223085257_hg38					chr21	32330070	32332863	chr21_32331466_hg38
chr2	235832081	235835734	chr2_235833907_hg38					chr21	32332952	32338363	chr21_32335657_hg38
chr2	236118539	236122167	chr2_236120353_hg38					chr21	36848652	36854154	chr21_36851403_hg38
chr2	237921970	237924250	chr2_237923110_hg38					chr21	39449848	39456593	chr21_39453220_hg38
chr2	238187182	238189533	chr2_238188357_hg38					chr21	44047282	44053840	chr21_44050561_hg38
chr2	239946389	239948674	chr2_239947531_hg38					chr22	27640660	27644133	chr22_27642396_hg38
chr2	240296410	240302381	chr2_240299395_hg38					chr22	38025423	38028663	chr22_38027043_hg38
chr2	240373346	240375500	chr2_240374423_hg38					chr22	38238247	38240342	chr22_38239294_hg38
chr2	240912443	240915144	chr2_240913793_hg38					chr22	41215128	41218615	chr22_41216871_hg38
chr2	241080326	241083602	chr2_241081964_hg38					chr3	10185004	10197576	chr3_10191290_hg38
chr2	241609056	241613667	chr2_241611361_hg38					chr3	10204107	10207228	chr3_10205667_hg38
chr20	345553	350586	chr20_348069_hg38					chr3	13490637	13493118	chr3_13491877_hg38
chr20	352073	354808	chr20_353440_hg38					chr3	13493459	13497843	chr3_13495651_hg38
chr20	2557748	2565947	chr20_2561847_hg38					chr3	14941206	14943229	chr3_14942217_hg38
chr20	4819140	4825224	chr20_4822182_hg38					chr3	15780947	15783088	chr3_15782017_hg38
chr20	5968144	5971717	chr20_5969930_hg38					chr3	19888232	19890550	chr3_19889391_hg38
chr20	8779560	8781710	chr20_8780635_hg38					chr3	30166842	30170251	chr3_30168546_hg38
chr20	23143956	23146071	chr20_23145013_hg38					chr3	37182091	37186060	chr3_37184075_hg38
chr20	23162150	23167350	chr20_23164750_hg38					chr3	46628291	46631110	chr3_46629700_hg38
chr20	25135398	25137612	chr20_25136505_hg38					chr3	47441958	47444694	chr3_47443326_hg38
chr20	25309258	25311800	chr20_25310529_hg38					chr3	48737873	48741586	chr3_48739729_hg38
chr20	25351861	25359615	chr20_25355738_hg38					chr3	48745248	48749710	chr3_48747479_hg38
chr20	25473281	25487648	chr20_25480464_hg38					chr3	53286008	53288244	chr3_53287126_hg38
chr20	25494004	25496493	chr20_25495248_hg38					chr3	58067367	58069619	chr3_58068493_hg38
chr20	25507344	25509570	chr20_25508457_hg38					chr3	58383187	58390373	chr3_58386780_hg38
chr20	25531533	25536985	chr20_25534259_hg38					chr3	61287976	61290008	chr3_61288992_hg38
chr20	25537149	25541627	chr20_25539388_hg38					chr3	69179705	69183865	chr3_69181785_hg38
chr20	38871768	38876495	chr20_38874131_hg38					chr3	69928140	69931516	chr3_69929828_hg38
chr20	43680809	43683027	chr20_43681918_hg38					chr3	72404815	72407810	chr3_72406312_hg38
chr20	45326306	45333632	chr20_45329969_hg38					chr3	72887249	72893997	chr3_72890623_hg38
chr20	45371507	45374647	chr20_45373077_hg38					chr3	72955979	72958712	chr3_72957345_hg38
chr20	51130282	51133667	chr20_51131974_hg38					chr3	79011743	79014086	chr3_79012914_hg38
chr20	54199719	54202317	chr20_54201018_hg38					chr3	104436421	104439992	chr3_104438206_hg38
chr20	56939025	56942132	chr20_56940578_hg38					chr3	107025403	107029223	chr3_107027313_hg38
chr20	59148348	59156480	chr20_59152414_hg38					chr3	107044914	107047860	chr3_107046387_hg38
chr20	59440227	59444114	chr20_59442170_hg38					chr3	107197587	107200055	chr3_107198821_hg38
chr20	59810646	59815282	chr20_59812964_hg38					chr3	107267297	107269883	chr3_107268590_hg38
chr20	62313483	62317991	chr20_62315737_hg38					chr3	107701774	107703923	chr3_107702848_hg38
chr20	63100048	63106639	chr20_63103343_hg38					chr3	107968709	107971636	chr3_107970172_hg38
chr20	63886516	63892353	chr20_63889434_hg38					chr3	133412110	133414815	chr3_133413462_hg38
chr21	16010546	16012710	chr21_16011628_hg38					chr3	141685159	141687964	chr3_141686561_hg38
chr21	32332952	32338363	chr21_32335657_hg38					chr3	144028052	144030335	chr3_144029193_hg38
chr21	36054989	36057697	chr21_36056343_hg38					chr3	144030565	144037697	chr3_144034131_hg38
chr21	36297057	36301844	chr21_36299450_hg38					chr3	148788242	148793774	chr3_148791008_hg38
chr21	36604711	36610132	chr21_36607421_hg38					chr3	152649311	152653847	chr3_152651579_hg38
chr21	36802274	36805235	chr21_36803754_hg38					chr3	157245781	157250698	chr3_157248239_hg38
chr21	37895525	37898517	chr21_37897021_hg38					chr3	159880930	159886686	chr3_159883808_hg38
chr21	42780208	42786511	chr21_42783359_hg38					chr3	159890072	159896709	chr3_159893390_hg38
chr21	44047282	44053840	chr21_44050561_hg38					chr3	170634313	170637711	chr3_170636012_hg38
chr21	44057637	44064308	chr21_44060972_hg38					chr3	170638344	170645972	chr3_170642158_hg38
chr21	45799261	45807075	chr21_45803168_hg38					chr3	170737971	170743191	chr3_170740581_hg38
chr21	46497625	46499746	chr21_46498685_hg38					chr3	197351932	197357977	chr3_197354954_hg38
chr22	19454811	19457655	chr22_19456233_hg38					chr4	1644019	1648590	chr4_1646304_hg38
chr22	19465020	19472605	chr22_19468812_hg38					chr4	6719789	6721949	chr4_6720869_hg38
chr22	19898533	19906106	chr22_19902319_hg38					chr4	7312356	7315040	chr4_7313698_hg38
chr22	19915100	19920810	chr22_19917955_hg38					chr4	13782217	13787242	chr4_13784729_hg38
chr22	23158246	23170560	chr22_23164403_hg38					chr4	28277659	28281464	chr4_28279561_hg38
chr22	29870297	29873632	chr22_29871964_hg38					chr4	39323849	39326159	chr4_39325004_hg38
chr22	30883255	30885742	chr22_30884498_hg38					chr4	39352321	39355427	chr4_39353874_hg38
chr22	33381120	33383260	chr22_33382190_hg38					chr4	40932541	40935417	chr4_40933979_hg38
chr22	35069126	35072803	chr22_35070964_hg38					chr4	41119370	41122550	chr4_41120960_hg38
chr22	36288221	36290271	chr22_36289246_hg38					chr4	42639751	42641881	chr4_42640816_hg38
chr22	36366461	36374363	chr22_36370412_hg38					chr4	55362949	55368789	chr4_55365869_hg38
chr22	37615928	37620805	chr22_37618366_hg38					chr4	70733646	70736084	chr4_70734865_hg38
chr22	37622289	37637545	chr22_37629917_hg38					chr4	82618515	82622015	chr4_82620265_hg38
chr22	39249256	39257456	chr22_39253356_hg38					chr4	82624146	82630256	chr4_82627201_hg38
chr22	42288733	42291901	chr22_42290317_hg38					chr4	82769109	82776158	chr4_82772633_hg38
chr22	42883917	42886802	chr22_42885359_hg38					chr4	87077503	87081611	chr4_87079557_hg38
chr22	43198844	43201047	chr22_43199945_hg38					chr4	89828646	89830906	chr4_89829776_hg38
chr22	43221854	43223976	chr22_43222915_hg38					chr4	95231577	95233818	chr4_95232697_hg38
chr22	44190952	44194140	chr22_44192546_hg38					chr4	95360609	95364783	chr4_95362696_hg38
chr22	46648420	46654344	chr22_46651382_hg38					chr4	95408920	95414151	chr4_95411535_hg38
chr22	47162676	47167928	chr22_47165302_hg38					chr4	102640291	102642377	chr4_102641334_hg38
chr22	48113250	48116146	chr22_48114698_hg38					chr4	104278441	104280540	chr4_104279490_hg38
chr22	48184763	48188577	chr22_48186670_hg38					chr4	122582624	122588100	chr4_122585362_hg38
chr22	49506739	49509895	chr22_49508317_hg38					chr4	128385694	128389682	chr4_128387688_hg38
chr22	50188310	50195785	chr22_50192047_hg38					chr4	139027106	139029580	chr4_139028343_hg38
chr22	50208491	50211524	chr22_50210007_hg38					chr4	153082599	153091400	chr4_153086999_hg38
chr3	11516671	11518737	chr3_11517704_hg38					chr4	158228606	158231116	chr4_158229861_hg38
chr3	12287164	12289461	chr3_12288312_hg38					chr4	158249717	158251846	chr4_158250781_hg38
chr3	12479041	12487503	chr3_12483272_hg38					chr4	173408314	173417404	chr4_173412859_hg38
chr3	12488124	12494349	chr3_12491236_hg38					chr4	173447447	173451588	chr4_173449517_hg38
chr3	13538294	13541741	chr3_13540017_hg38					chr4	184512714	184515973	chr4_184514343_hg38
chr3	13579817	13585524	chr3_13582670_hg38					chr5	8864332	8867247	chr5_8865789_hg38
chr3	15459183	15463809	chr3_15461496_hg38					chr5	11163096	11165793	chr5_11164444_hg38
chr3	15475946	15478092	chr3_15477019_hg38					chr5	15790785	15798029	chr5_15794407_hg38
chr3	25571964	25575584	chr3_25573774_hg38					chr5	36682689	36685429	chr5_36684059_hg38
chr3	31731798	31733966	chr3_31732882_hg38					chr5	37070517	37073444	chr5_37071980_hg38
chr3	36190769	36200609	chr3_36195689_hg38					chr5	37815568	37818984	chr5_37817276_hg38
chr3	36378802	36382525	chr3_36380663_hg38					chr5	38675624	38681684	chr5_38678654_hg38
chr3	36480954	36487134	chr3_36484044_hg38					chr5	65827874	65834199	chr5_65831036_hg38
chr3	38119908	38122935	chr3_38121421_hg38					chr5	73114689	73121814	chr5_73118251_hg38
chr3	39932928	39939972	chr3_39936450_hg38					chr5	77843499	77845825	chr5_77844662_hg38
chr3	39976366	39981298	chr3_39978832_hg38					chr5	77846387	77849072	chr5_77847729_hg38
chr3	40261335	40263492	chr3_40262413_hg38					chr5	77850657	77853410	chr5_77852033_hg38
chr3	40923483	40925895	chr3_40924689_hg38					chr5	77971423	77973564	chr5_77972493_hg38
chr3	43053214	43057361	chr3_43055287_hg38					chr5	77983551	77989116	chr5_77986333_hg38
chr3	46563525	46567277	chr3_46565401_hg38					chr5	77989364	77996721	chr5_77993042_hg38
chr3	47332294	47335252	chr3_47333773_hg38					chr5	80140506	80144164	chr5_80142335_hg38
chr3	47836170	47839885	chr3_47838027_hg38					chr5	84577615	84580857	chr5_84579236_hg38
chr3	48365752	48374441	chr3_48370096_hg38					chr5	109610811	109621761	chr5_109616286_hg38
chr3	48737873	48741586	chr3_48739729_hg38					chr5	118017140	118019163	chr5_118018151_hg38
chr3	49801467	49808849	chr3_49805158_hg38					chr5	124230290	124239208	chr5_124234749_hg38
chr3	57962892	57965328	chr3_57964110_hg38					chr5	124592170	124594206	chr5_124593188_hg38
chr3	58535665	58538403	chr3_58537034_hg38					chr5	124627442	124630204	chr5_124628823_hg38
chr3	59289699	59291785	chr3_59290742_hg38					chr5	131392438	131394560	chr5_131393499_hg38
chr3	66012560	66019558	chr3_66016059_hg38					chr5	132474141	132477224	chr5_132475682_hg38
chr3	77529388	77533206	chr3_77531297_hg38					chr5	135841405	135846936	chr5_135844170_hg38
chr3	94673964	94677605	chr3_94675784_hg38					chr5	137459604	137467479	chr5_137463541_hg38
chr3	95455621	95465963	chr3_95460792_hg38					chr5	137488399	137491571	chr5_137489985_hg38
chr3	99923183	99928177	chr3_99925680_hg38					chr5	137856683	137858848	chr5_137857765_hg38
chr3	113656253	113664301	chr3_113660277_hg38					chr5	137899781	137903517	chr5_137901649_hg38
chr3	113952948	113955972	chr3_113954460_hg38					chr5	140356404	140358592	chr5_140357498_hg38
chr3	126201891	126205646	chr3_126203768_hg38					chr5	150332049	150334855	chr5_150333452_hg38
chr3	126466183	126468414	chr3_126467298_hg38					chr5	151742155	151747207	chr5_151744681_hg38
chr3	126619873	126622811	chr3_126621342_hg38					chr5	156473361	156477083	chr5_156475222_hg38
chr3	126833963	126839479	chr3_126836721_hg38					chr5	156495709	156498959	chr5_156497334_hg38
chr3	126923906	126929054	chr3_126926480_hg38					chr5	157454251	157463178	chr5_157458714_hg38
chr3	133828166	133831399	chr3_133829782_hg38					chr5	172415996	172422625	chr5_172419310_hg38
chr3	138433926	138442388	chr3_138438157_hg38					chr5	172424540	172427524	chr5_172426032_hg38
chr3	138467546	138473610	chr3_138470578_hg38					chr5	173470824	173475388	chr5_173473106_hg38
chr3	156108903	156113602	chr3_156111252_hg38					chr5	173553590	173558619	chr5_173556104_hg38
chr3	184418276	184420400	chr3_184419338_hg38					chr6	2874340	2878306	chr6_2876323_hg38
chr3	196630993	196634967	chr3_196632980_hg38					chr6	3354578	3357627	chr6_3356102_hg38
chr4	662675	664993	chr4_663834_hg38					chr6	12146026	12151260	chr6_12148643_hg38
chr4	1215896	1217924	chr4_1216910_hg38					chr6	15258438	15261295	chr6_15259866_hg38
chr4	1607426	1613128	chr4_1610277_hg38					chr6	16153515	16162237	chr6_16157876_hg38
chr4	1982377	1989077	chr4_1985727_hg38					chr6	16554266	16556374	chr6_16555320_hg38
chr4	2082673	2085167	chr4_2083920_hg38					chr6	18098652	18101872	chr6_18100262_hg38
chr4	39648109	39650250	chr4_39649179_hg38					chr6	35080573	35082653	chr6_35081613_hg38
chr4	45662942	45665243	chr4_45664092_hg38					chr6	37671701	37677372	chr6_37674536_hg38
chr4	52860462	52872392	chr4_52866427_hg38					chr6	39429312	39433064	chr6_39431188_hg38
chr4	56529302	56531986	chr4_56530644_hg38					chr6	39712424	39718455	chr6_39715439_hg38
chr4	115942743	115947264	chr4_115945003_hg38					chr6	46509233	46513408	chr6_46511320_hg38
chr4	140236634	140239974	chr4_140238304_hg38					chr6	53526311	53528507	chr6_53527409_hg38
chr4	140946433	140949624	chr4_140948028_hg38					chr6	53861782	53865325	chr6_53863553_hg38
chr4	152994476	153002701	chr4_152998588_hg38					chr6	53909243	53912846	chr6_53911044_hg38
chr4	153063653	153066208	chr4_153064930_hg38					chr6	75288996	75291761	chr6_75290378_hg38
chr4	153757877	153761545	chr4_153759711_hg38					chr6	82569601	82574271	chr6_82571936_hg38
chr4	176285394	176289315	chr4_176287354_hg38					chr6	98457002	98460199	chr6_98458600_hg38
chr5	187791	195300	chr5_191545_hg38					chr6	114279212	114283542	chr6_114281377_hg38
chr5	5136047	5143403	chr5_5139725_hg38					chr6	114290299	114293502	chr6_114291900_hg38
chr5	5291900	5300568	chr5_5296234_hg38					chr6	115975026	115977052	chr6_115976039_hg38
chr5	6174167	6177562	chr5_6175864_hg38					chr6	116007758	116010207	chr6_116008982_hg38
chr5	6550698	6553737	chr5_6552217_hg38					chr6	125041667	125045079	chr6_125043373_hg38
chr5	6581832	6585846	chr5_6583839_hg38					chr6	125094961	125102715	chr6_125098838_hg38
chr5	13928853	13934155	chr5_13931504_hg38					chr6	125864985	125871888	chr6_125868436_hg38
chr5	14580388	14583676	chr5_14582032_hg38					chr6	130942824	130946401	chr6_130944612_hg38
chr5	17364653	17367223	chr5_17365938_hg38					chr6	134302307	134305139	chr6_134303723_hg38
chr5	34623424	34626690	chr5_34625057_hg38					chr6	134435387	134438561	chr6_134436974_hg38
chr5	78561192	78564099	chr5_78562645_hg38					chr6	134445145	134447775	chr6_134446460_hg38
chr5	88501359	88505194	chr5_88503276_hg38					chr6	134532281	134535474	chr6_134533877_hg38
chr5	96613344	96615595	chr5_96614469_hg38					chr6	134592399	134595157	chr6_134593778_hg38
chr5	132443056	132449337	chr5_132446196_hg38					chr6	134639682	134642464	chr6_134641073_hg38
chr5	132474141	132477224	chr5_132475682_hg38					chr6	135024273	135028090	chr6_135026181_hg38
chr5	133425230	133429594	chr5_133427412_hg38					chr6	136350871	136353083	chr6_136351977_hg38
chr5	133466311	133470292	chr5_133468301_hg38					chr6	136429909	136440916	chr6_136435412_hg38
chr5	135431271	135440927	chr5_135436099_hg38					chr6	136519804	136521811	chr6_136520807_hg38
chr5	135496823	135500260	chr5_135498541_hg38					chr6	156556273	156558630	chr6_156557451_hg38
chr5	137656331	137661910	chr5_137659120_hg38					chr6	158008696	158013340	chr6_158011018_hg38
chr5	140322241	140325270	chr5_140323755_hg38					chr6	158069342	158072690	chr6_158071016_hg38
chr5	142750486	142755167	chr5_142752826_hg38					chr6	158283238	158288054	chr6_158285646_hg38
chr5	143499091	143502976	chr5_143501033_hg38					chr6	159125315	159127653	chr6_159126484_hg38
chr5	148965176	148974021	chr5_148969598_hg38					chr6	159807911	159811044	chr6_159809477_hg38
chr5	149854568	149860726	chr5_149857647_hg38					chr6	165181260	165185553	chr6_165183406_hg38
chr5	149959090	149974785	chr5_149966937_hg38					chr6	166494728	166496743	chr6_166495735_hg38
chr5	151384264	151388210	chr5_151386237_hg38					chr7	3753885	3756552	chr7_3755218_hg38
chr5	151411156	151419167	chr5_151415161_hg38					chr7	7226594	7230898	chr7_7228746_hg38
chr5	172094737	172108348	chr5_172101542_hg38					chr7	22081838	22084662	chr7_22083250_hg38
chr5	172333419	172342409	chr5_172337914_hg38					chr7	27938386	27942926	chr7_27940656_hg38
chr5	173669303	173674713	chr5_173672008_hg38					chr7	30170594	30174852	chr7_30172723_hg38
chr5	176787980	176795895	chr5_176791937_hg38					chr7	32073560	32076934	chr7_32075247_hg38
chr5	177429458	177433516	chr5_177431487_hg38					chr7	36299966	36305255	chr7_36302610_hg38
chr5	177489105	177491547	chr5_177490326_hg38					chr7	37264976	37267016	chr7_37265996_hg38
chr6	1914278	1916722	chr6_1915500_hg38					chr7	37479406	37484111	chr7_37481758_hg38
chr6	2874340	2878306	chr6_2876323_hg38					chr7	37831639	37834500	chr7_37833069_hg38
chr6	11194091	11199438	chr6_11196764_hg38					chr7	50674225	50678052	chr7_50676138_hg38
chr6	11250779	11253023	chr6_11251901_hg38					chr7	51254797	51257077	chr7_51255937_hg38
chr6	11261353	11265286	chr6_11263319_hg38					chr7	51305169	51311157	chr7_51308163_hg38
chr6	14874513	14881386	chr6_14877949_hg38					chr7	79410565	79414584	chr7_79412574_hg38
chr6	17885522	17888817	chr6_17887169_hg38					chr7	84123287	84125287	chr7_84124287_hg38
chr6	20722235	20725835	chr6_20724035_hg38					chr7	92646888	92649138	chr7_92648013_hg38
chr6	21353510	21358762	chr6_21356136_hg38					chr7	95523973	95529123	chr7_95526548_hg38
chr6	37623616	37626777	chr6_37625196_hg38					chr7	98567982	98572969	chr7_98570475_hg38
chr6	43149112	43151827	chr6_43150469_hg38					chr7	99989712	99991853	chr7_99990782_hg38
chr6	79863596	79866014	chr6_79864805_hg38					chr7	111952535	111955878	chr7_111954206_hg38
chr6	83428994	83432806	chr6_83430900_hg38					chr7	116597615	116599807	chr7_116598711_hg38
chr6	105926422	105934942	chr6_105930682_hg38					chr7	116804285	116807216	chr7_116805750_hg38
chr6	105991123	105996031	chr6_105993577_hg38					chr7	129924660	129926662	chr7_129925661_hg38
chr6	106083661	106089579	chr6_106086620_hg38					chr7	132755391	132757715	chr7_132756553_hg38
chr6	106162135	106165897	chr6_106164016_hg38					chr7	137907520	137911437	chr7_137909478_hg38
chr6	106167604	106170147	chr6_106168875_hg38					chr7	137973636	137979809	chr7_137976722_hg38
chr6	109427264	109431143	chr6_109429203_hg38					chr7	139989887	139998024	chr7_139993955_hg38
chr6	133695795	133704959	chr6_133700377_hg38					chr7	156575910	156582038	chr7_156578974_hg38
chr6	134006120	134008918	chr6_134007519_hg38					chr8	11422872	11425341	chr8_11424106_hg38
chr6	134186602	134188719	chr6_134187660_hg38					chr8	11448049	11456373	chr8_11452211_hg38
chr6	134246542	134251022	chr6_134248782_hg38					chr8	16779436	16781605	chr8_16780520_hg38
chr6	152813501	152818662	chr6_152816081_hg38					chr8	18688265	18691846	chr8_18690055_hg38
chr6	152820617	152822878	chr6_152821747_hg38					chr8	25256853	25261291	chr8_25259072_hg38
chr6	152826188	152832485	chr6_152829336_hg38					chr8	25298053	25302051	chr8_25300052_hg38
chr6	156556273	156558630	chr6_156557451_hg38					chr8	25307299	25309375	chr8_25308337_hg38
chr6	159102938	159110504	chr6_159106721_hg38					chr8	26187976	26191442	chr8_26189709_hg38
chr6	159125315	159127653	chr6_159126484_hg38					chr8	26625917	26631943	chr8_26628930_hg38
chr6	166464572	166472773	chr6_166468672_hg38					chr8	47941457	47944175	chr8_47942816_hg38
chr6	166560544	166564124	chr6_166562334_hg38					chr8	65928804	65931818	chr8_65930311_hg38
chr6	166619483	166622036	chr6_166620759_hg38					chr8	80121378	80123844	chr8_80122611_hg38
chr6	170226539	170235351	chr6_170230945_hg38					chr8	90619237	90621446	chr8_90620341_hg38
chr7	1403133	1405616	chr7_1404374_hg38					chr8	97348209	97354062	chr8_97351135_hg38
chr7	21938858	21947500	chr7_21943179_hg38					chr8	97373288	97378655	chr8_97375971_hg38
chr7	22081838	22084662	chr7_22083250_hg38					chr8	98000751	98008431	chr8_98004591_hg38
chr7	26856737	26859013	chr7_26857875_hg38					chr8	98156990	98161574	chr8_98159282_hg38
chr7	30463227	30466370	chr7_30464798_hg38					chr8	108462828	108465644	chr8_108464236_hg38
chr7	30467659	30472648	chr7_30470153_hg38					chr8	108582131	108587936	chr8_108585033_hg38
chr7	30796505	30802322	chr7_30799413_hg38					chr8	119564814	119568294	chr8_119566554_hg38
chr7	30886297	30888562	chr7_30887429_hg38					chr8	119904319	119909298	chr8_119906808_hg38
chr7	47152535	47154771	chr7_47153653_hg38					chr8	119981544	119984321	chr8_119982932_hg38
chr7	50189679	50193527	chr7_50191603_hg38					chr8	124659220	124661981	chr8_124660600_hg38
chr7	55514079	55518486	chr7_55516282_hg38					chr8	125075996	125079506	chr8_125077751_hg38
chr7	71456911	71459443	chr7_71458177_hg38					chr8	126629594	126632959	chr8_126631276_hg38
chr7	79214681	79219353	chr7_79217017_hg38					chr8	130526922	130530105	chr8_130528513_hg38
chr7	102162686	102165541	chr7_102164113_hg38					chr8	133022442	133028311	chr8_133025376_hg38
chr7	107137764	107140365	chr7_107139064_hg38					chr8	133382502	133390880	chr8_133386691_hg38
chr7	107999378	108005029	chr7_108002203_hg38					chr8	133484587	133487625	chr8_133486106_hg38
chr7	123350478	123356893	chr7_123353685_hg38					chr8	135059318	135061365	chr8_135060341_hg38
chr7	128263857	128268660	chr7_128266258_hg38					chr8	139837103	139842951	chr8_139840027_hg38
chr7	132479432	132481800	chr7_132480616_hg38					chr8	139853751	139856059	chr8_139854905_hg38
chr7	150988001	150990402	chr7_150989201_hg38					chr8	140769403	140771574	chr8_140770488_hg38
chr8	11493230	11495530	chr8_11494380_hg38					chr9	468572	471917	chr9_470244_hg38
chr8	11504874	11509043	chr8_11506958_hg38					chr9	7210083	7213400	chr9_7211741_hg38
chr8	13050625	13053267	chr8_13051946_hg38					chr9	8844524	8847754	chr9_8846139_hg38
chr8	19842693	19844880	chr8_19843786_hg38					chr9	19613962	19620577	chr9_19617269_hg38
chr8	21709435	21712166	chr8_21710800_hg38					chr9	19641148	19643203	chr9_19642175_hg38
chr8	22547008	22556123	chr8_22551565_hg38					chr9	19699147	19704347	chr9_19701747_hg38
chr8	22560055	22562545	chr8_22561300_hg38					chr9	21401852	21403995	chr9_21402923_hg38
chr8	22563582	22567191	chr8_22565386_hg38					chr9	27349857	27355282	chr9_27352569_hg38
chr8	22574199	22576282	chr8_22575240_hg38					chr9	27366040	27369849	chr9_27367944_hg38
chr8	27489595	27492622	chr8_27491108_hg38					chr9	27412714	27415377	chr9_27414045_hg38
chr8	27738981	27742045	chr8_27740513_hg38					chr9	27424970	27431243	chr9_27428106_hg38
chr8	29559435	29565877	chr8_29562656_hg38					chr9	27533336	27537404	chr9_27535370_hg38
chr8	37623329	37627215	chr8_37625272_hg38					chr9	76899684	76903092	chr9_76901388_hg38
chr8	41644821	41650070	chr8_41647445_hg38					chr9	77533858	77535967	chr9_77534912_hg38
chr8	42205040	42211096	chr8_42208068_hg38					chr9	78129301	78133757	chr9_78131529_hg38
chr8	48580446	48585431	chr8_48582938_hg38					chr9	85608605	85611617	chr9_85610111_hg38
chr8	52292321	52298179	chr8_52295250_hg38					chr9	89540936	89545402	chr9_89543169_hg38
chr8	57559478	57562346	chr8_57560912_hg38					chr9	91207507	91210029	chr9_91208768_hg38
chr8	68329288	68333671	chr8_68331479_hg38					chr9	92663118	92666190	chr9_92664654_hg38
chr8	81626543	81635131	chr8_81630837_hg38					chr9	94799914	94802125	chr9_94801019_hg38
chr8	104891413	104900521	chr8_104895967_hg38					chr9	95031233	95033928	chr9_95032580_hg38
chr8	107899681	107901877	chr8_107900779_hg38					chr9	95100654	95108041	chr9_95104347_hg38
chr8	119414969	119417868	chr8_119416418_hg38					chr9	96136778	96142738	chr9_96139758_hg38
chr8	122663225	122666987	chr8_122665106_hg38					chr9	96498136	96505142	chr9_96501639_hg38
chr8	124424814	124428834	chr8_124426824_hg38					chr9	96611354	96614336	chr9_96612845_hg38
chr8	128150983	128154419	chr8_128152701_hg38					chr9	105884648	105888508	chr9_105886578_hg38
chr8	140004461	140010216	chr8_140007338_hg38					chr9	105977398	105979697	chr9_105978547_hg38
chr8	140275500	140281885	chr8_140278692_hg38					chr9	105991701	105995886	chr9_105993793_hg38
chr8	140447709	140450037	chr8_140448873_hg38					chr9	112058400	112062314	chr9_112060357_hg38
chr8	140544360	140552995	chr8_140548677_hg38					chr9	113134858	113141030	chr9_113137944_hg38
chr8	142287561	142293469	chr8_142290515_hg38					chr9	113578210	113582834	chr9_113580522_hg38
chr8	142737002	142741799	chr8_142739400_hg38					chr9	114346787	114349508	chr9_114348147_hg38
chr8	144821851	144824557	chr8_144823204_hg38					chr9	117491366	117496006	chr9_117493686_hg38
chr9	12797902	12805457	chr9_12801679_hg38					chr9	118089272	118093401	chr9_118091336_hg38
chr9	12816673	12818895	chr9_12817784_hg38					chr9	120916083	120920277	chr9_120918180_hg38
chr9	13322155	13324252	chr9_13323203_hg38					chr9	121265675	121270729	chr9_121268202_hg38
chr9	33043171	33045771	chr9_33044471_hg38					chr9	121325198	121327992	chr9_121326595_hg38
chr9	33101004	33103702	chr9_33102353_hg38					chr9	126274101	126277285	chr9_126275693_hg38
chr9	33232740	33235704	chr9_33234222_hg38					chr9	126296983	126299851	chr9_126298417_hg38
chr9	33239356	33241468	chr9_33240412_hg38					chr9	126391473	126394851	chr9_126393162_hg38
chr9	35046857	35053591	chr9_35050224_hg38					chr9	127359834	127361971	chr9_127360902_hg38
chr9	35712008	35715963	chr9_35713985_hg38					chr9	131051778	131056024	chr9_131053901_hg38
chr9	35768140	35774038	chr9_35771089_hg38					chr9	133048039	133052876	chr9_133050457_hg38
chr9	68451466	68457635	chr9_68454550_hg38					chr9	133236019	133240003	chr9_133238011_hg38
chr9	68801876	68806840	chr9_68804358_hg38					chrX	10172919	10178823	chrX_10175871_hg38
chr9	86034210	86037251	chr9_86035730_hg38					chrX	45184431	45188785	chrX_45186608_hg38
chr9	87147203	87150103	chr9_87148653_hg38					chrX	71621904	71624282	chrX_71623093_hg38
chr9	88913695	88918622	chr9_88916158_hg38					chrX	77012883	77015711	chrX_77014297_hg38
chr9	90898861	90901814	chr9_90900337_hg38					chrX	107751611	107753892	chrX_107752751_hg38
chr9	90974346	90977039	chr9_90975692_hg38					chrX	108579918	108584479	chrX_108582198_hg38
chr9	91176764	91179905	chr9_91178334_hg38					chrX	153553527	153556510	chrX_153555018_hg38
chr9	92253986	92260500	chr9_92257243_hg38
chr9	98766946	98769027	chr9_98767986_hg38
chr9	107385288	107391466	chr9_107388377_hg38
chr9	114224800	114229148	chr9_114226974_hg38
chr9	121596988	121600960	chr9_121598974_hg38
chr9	121885984	121889831	chr9_121887907_hg38
chr9	122130653	122132719	chr9_122131686_hg38
chr9	124885328	124889291	chr9_124887309_hg38
chr9	126718616	126725429	chr9_126722022_hg38
chr9	127909292	127911531	chr9_127910411_hg38
chr9	128522513	128524786	chr9_128523649_hg38
chr9	129393220	129395864	chr9_129394542_hg38
chr9	129774576	129778227	chr9_129776401_hg38
chr9	129868401	129871349	chr9_129869875_hg38
chr9	132768569	132771708	chr9_132770138_hg38
chr9	132856549	132859080	chr9_132857814_hg38
chr9	132863579	132865634	chr9_132864606_hg38
chr9	133531956	133539894	chr9_133535925_hg38
chr9	133724962	133729610	chr9_133727286_hg38
chr9	136247075	136249248	chr9_136248161_hg38
chrX	10088908	10091130	chrX_10090019_hg38
chrX	10651774	10660138	chrX_10655956_hg38
chrX	13844141	13849210	chrX_13846675_hg38
chrX	71621904	71624282	chrX_71623093_hg38
chrX	137572292	137578957	chrX_137575624_hg38
chrX	137579005	137581072	chrX_137580038_hg38
chrX	150514451	150517566	chrX_150516008_hg38
chrX	150869256	150875687	chrX_150872471_hg38
