# Supplementary material for: Hominin-specific regulatory elements selectively emerged in oligodendrocytes and are disrupted in autism patients
Source: Nat Commun. 2020 Jan 16;11:301. doi: 10.1038/s41467-019-14269-w (PMC6965079; doi:10.1038/s41467-019-14269-w)
Supplement: Supplementary file 11 — Supplementary Dataset 7 [file 41467_2019_14269_MOESM11_ESM.xlsx]

## Sheet: Motif analysis
Supplementary Data 7 - Motif analysis on hominin-specific changes
7	p-value	% of targets	% of background	Best match
Hominid gains prefrontal cortex
	1e-16	0.1555	0.0778	NeuroD1(bHLH)/Islet-NeuroD1-ChIP-Seq(GSE30298)/Homer(0.902)
	1e-15	0.0064	0	POL004.1_CCAAT-box/Jaspar(0.591)
	1e-14	0.1242	0.0598	Cdx2(Homeobox)/mES-Cdx2-ChIP-Seq(GSE14586)/Homer(0.643)
	1e-13	0.2364	0.1506	FOXK2(Forkhead)/U2OS-FOXK2-ChIP-Seq(E-MTAB-2204)/Homer(0.753)
	1e-12	0.0055	0	PB0110.1_Bcl6b_2/Jaspar(0.702)
	1e-12	0.0267	0.0048	PB0148.1_Mtf1_2/Jaspar(0.609)
Hominid gains cerebellum
	1e-14	0.0771	0.0252	MafA(bZIP)/Islet-MafA-ChIP-Seq(GSE30298)/Homer(0.754)
	1e-13	0.0308	0.0043	RARg(NR)/ES-RARg-ChIP-Seq(GSE30538)/Homer(0.654)
	1e-13	0.0546	0.014	GATA3/MA0037.2/Jaspar(0.574)
	1e-12	0.0083	0.0001	ISL2/MA0914.1/Jaspar(0.581)
	1e-12	0.07	0.0232	Pbx3(Homeobox)/GM12878-PBX3-ChIP-Seq(GSE32465)/Homer(0.711)
	1e-12	0.0119	0.0003	NFIL3/MA0025.1/Jaspar(0.797)
	1e-12	0.0107	0.0002	PH0026.1_Duxbl/Jaspar(0.670)
