# Supplementary material for: Hominin-specific regulatory elements selectively emerged in oligodendrocytes and are disrupted in autism patients
Source: Nat Commun. 2020 Jan 16;11:301. doi: 10.1038/s41467-019-14269-w (PMC6965079; doi:10.1038/s41467-019-14269-w)
Supplement: Supplementary file 12 — Supplementary Dataset 8 [file 41467_2019_14269_MOESM12_ESM.xlsx]

## Sheet: Gene-onthology
Supplementary Data 8 - Gene onthology analysis of hominin-specific changes
Term	FDR	Category
Hominin-specific changes cerebellum
cell-substrate adhesion	0.00139257	GO Biological Process
negative regulation of intracellular protein kinase cascade	0.00158064	GO Biological Process
regulation of blood pressure	0.00157318	GO Biological Process
positive regulation of Rho GTPase activity	0.00189156	GO Biological Process
nitric oxide metabolic process	0.00388873	GO Biological Process
glycogen catabolic process	0.019581	GO Biological Process
detection of calcium ion	0.0490411	GO Biological Process
focal adhesion	0.0158462	GO Cellular Component
cell-substrate adherens junction	0.0188589	GO Cellular Component
laminin complex	0.0228456	GO Cellular Component
increased systemic arterial blood pressure	0.00454685	Mouse Phenotype
abnormal lung vasculature morphology	0.016803	Mouse Phenotype
increased interleukin-12a secretion	0.033831	Mouse Phenotype
cyclopia	0.0478822	Mouse Phenotype
abnormal circulating glucagon level	0.0486248	Mouse Phenotype
primary bacterial infectious disease	4.62832e-07	Disease Ontology
heart failure	6.46226e-05	Disease Ontology
colonic disease	0.000171777	Disease Ontology
aspergillosis	0.0062628	Disease Ontology
invasive pulmonary aspergillosis	0.0187629	Disease Ontology
JAK/STAT signaling pathway	0.00736056	PANTHER Pathway
Hominin-specific changes prefrontal cortex
sialylation	0.000351512	GO Biological Process
Schwann cell differentiation	0.0299755	GO Biological Process
anterior/posterior axon guidance	0.0313119	GO Biological Process
netrin-activated signaling pathway	0.0482173	GO Biological Process
integral to Golgi membrane	1.25016e-06	GO Cellular Component
abnormal pulmonary alveolus morphology	0.0111139	Mouse Phenotype
demyelinating disease	0.00777272	Disease Ontology
demyelinating disease of central nervous system	0.00613022	Disease Ontology
multiple sclerosis	0.00498937	Disease Ontology
celiac disease	0.00968018	Disease Ontology
allergy	0.0146238	Disease Ontology
food allergy	0.020978	Disease Ontology
