# Supplementary material for: Hominin-specific regulatory elements selectively emerged in oligodendrocytes and are disrupted in autism patients
Source: Nat Commun. 2020 Jan 16;11:301. doi: 10.1038/s41467-019-14269-w (PMC6965079; doi:10.1038/s41467-019-14269-w)
Supplement: Supplementary file 13 — Supplementary Dataset 9 [file 41467_2019_14269_MOESM13_ESM.xlsx]

## Sheet: Hominin changes linked to ASD
Supplementary Data 9 - Hominin-specific prefrontal cortex gains overlapping regions depleted in autism patients
chrom	start	stop	enriched region
chr1	24435039	24444663	chr1_24439851_hg38
chr1	40913438	40924695	chr1_40919066_hg38
chr1	64037091	64044440	chr1_64040765_hg38
chr1	64076512	64078574	chr1_64077543_hg38
chr1	227894175	227898027	chr1_227896101_hg38
chr1	228865071	228872754	chr1_228868912_hg38
chr1	229127265	229133148	chr1_229130206_hg38
chr10	23035871	23038391	chr10_23037131_hg38
chr10	85597913	85602235	chr10_85600074_hg38
chr10	121185307	121188850	chr10_121187078_hg38
chr11	118314873	118318110	chr11_118316491_hg38
chr11	119888901	119893221	chr11_119891061_hg38
chr12	49977669	49982188	chr12_49979928_hg38
chr12	121342640	121347430	chr12_121345035_hg38
chr13	26853616	26856867	chr13_26855241_hg38
chr13	46055822	46060098	chr13_46057960_hg38
chr13	85404620	85407857	chr13_85406238_hg38
chr14	96273041	96277781	chr14_96275411_hg38
chr15	50002488	50005366	chr15_50003927_hg38
chr15	74249874	74254186	chr15_74252030_hg38
chr15	81022788	81026220	chr15_81024504_hg38
chr16	75946912	75950586	chr16_75948749_hg38
chr16	83741168	83746447	chr16_83743807_hg38
chr17	27992183	27997189	chr17_27994686_hg38
chr17	43308410	43310827	chr17_43309618_hg38
chr18	6404560	6416222	chr18_6410391_hg38
chr18	51390812	51393244	chr18_51392028_hg38
chr19	48121917	48125300	chr19_48123608_hg38
chr2	16029757	16032085	chr2_16030921_hg38
chr2	21381341	21384012	chr2_21382676_hg38
chr2	25585642	25601299	chr2_25593470_hg38
chr2	66554732	66557088	chr2_66555910_hg38
chr2	163712955	163716441	chr2_163714698_hg38
chr2	190601898	190605261	chr2_190603579_hg38
chr2	235468243	235470330	chr2_235469286_hg38
chr2	239946389	239948674	chr2_239947531_hg38
chr3	30166842	30170251	chr3_30168546_hg38
chr3	58067367	58069619	chr3_58068493_hg38
chr3	69179705	69183865	chr3_69181785_hg38
chr3	104436421	104439992	chr3_104438206_hg38
chr3	107267297	107269883	chr3_107268590_hg38
chr3	107701774	107703923	chr3_107702848_hg38
chr3	141685159	141687964	chr3_141686561_hg38
chr3	197351932	197357977	chr3_197354954_hg38
chr4	28277659	28281464	chr4_28279561_hg38
chr4	39352321	39355427	chr4_39353874_hg38
chr4	41119370	41122550	chr4_41120960_hg38
chr5	38675624	38681684	chr5_38678654_hg38
chr5	73114689	73121814	chr5_73118251_hg38
chr5	77846387	77849072	chr5_77847729_hg38
chr5	84577615	84580857	chr5_84579236_hg38
chr5	137856683	137858848	chr5_137857765_hg38
chr5	150332049	150334855	chr5_150333452_hg38
chr6	46509233	46513408	chr6_46511320_hg38
chr6	82569601	82574271	chr6_82571936_hg38
chr6	115975026	115977052	chr6_115976039_hg38
chr6	116007758	116010207	chr6_116008982_hg38
chr6	135024273	135028090	chr6_135026181_hg38
chr6	159807911	159811044	chr6_159809477_hg38
chr7	37479406	37484111	chr7_37481758_hg38
chr7	50674225	50678052	chr7_50676138_hg38
chr7	79410565	79414584	chr7_79412574_hg38
chr7	111952535	111955878	chr7_111954206_hg38
chr7	116597615	116599807	chr7_116598711_hg38
chr7	129924660	129926662	chr7_129925661_hg38
chr7	132755391	132757715	chr7_132756553_hg38
chr7	137973636	137979809	chr7_137976722_hg38
chr7	156575910	156582038	chr7_156578974_hg38
chr8	80121378	80123844	chr8_80122611_hg38
chr8	135059318	135061365	chr8_135060341_hg38
chr9	7210083	7213400	chr9_7211741_hg38
chr9	21401852	21403995	chr9_21402923_hg38
chr9	105884648	105888508	chr9_105886578_hg38
chr9	105977398	105979697	chr9_105978547_hg38
chr9	117491366	117496006	chr9_117493686_hg38
