# Supplementary material for: Hominin-specific regulatory elements selectively emerged in oligodendrocytes and are disrupted in autism patients
Source: Nat Commun. 2020 Jan 16;11:301. doi: 10.1038/s41467-019-14269-w (PMC6965079; doi:10.1038/s41467-019-14269-w)
Supplement: Supplementary file 14 — Source Data [file 41467_2019_14269_MOESM14_ESM.xlsx]

## Sheet: Figure 1b
Figure 1b
tsne-1	tsne-2	species	organ
-177.119	248.769	Chimpanzee	Cerebellum
-210.326	252.48	Chimpanzee	Cerebellum
238.395	-343.716	Chimpanzee	PrefrontalCortex
261.659	-369.292	Chimpanzee	PrefrontalCortex
-197.404	345.195	Human	Cerebellum
-195.744	386.373	Human	Cerebellum
-235.774	363.995	Human	Cerebellum
329.246	-253.932	Human	PrefrontalCortex
308.524	-282.248	Human	PrefrontalCortex
357.622	-298.331	Human	PrefrontalCortex
-416.652	172.047	Macaque	Cerebellum
-384.817	203.987	Macaque	Cerebellum
-373.86	166.012	Macaque	Cerebellum
301.775	-119.084	Macaque	PrefrontalCortex
256.061	-107.172	Macaque	PrefrontalCortex
272.177	-146.753	Macaque	PrefrontalCortex
-168.682	17.968	Marmoset	Cerebellum
-154.057	56.9019	Marmoset	Cerebellum
-195.204	53.5091	Marmoset	Cerebellum
123.513	-144.575	Marmoset	PrefrontalCortex
147.201	-110.461	Marmoset	PrefrontalCortex
113.467	-91.6749	Marmoset	PrefrontalCortex

## Sheet: Figure 1c
Figure 1c
PC1	PC2	species	organ
-31.1158	-23.6703	Chimpanzee	Cerebellum
-41.5479	-16.166	Chimpanzee	Cerebellum
76.8203	-27.9961	Chimpanzee	PrefrontalCortex
72.9903	-24.1285	Chimpanzee	PrefrontalCortex
-98.3088	-74.2937	Human	Cerebellum
-91.7131	-99.2873	Human	Cerebellum
-110.015	-80.5355	Human	Cerebellum
75.3226	-27.172	Human	PrefrontalCortex
81.2717	-35.1881	Human	PrefrontalCortex
80.3345	-14.1428	Human	PrefrontalCortex
-89.5335	74.7179	Macaque	Cerebellum
-81.3544	55.4748	Macaque	Cerebellum
-87.3121	55.9745	Macaque	Cerebellum
71.9828	15.9508	Macaque	PrefrontalCortex
59.4809	13.9704	Macaque	PrefrontalCortex
69.6139	7.32711	Macaque	PrefrontalCortex
-50.7937	61.3354	Marmoset	Cerebellum
-29.1559	36.9902	Marmoset	Cerebellum
-34.6557	49.1711	Marmoset	Cerebellum
61.0379	24.926	Marmoset	PrefrontalCortex
53.0871	9.33664	Marmoset	PrefrontalCortex
43.564	17.4054	Marmoset	PrefrontalCortex

## Sheet: Figure 2a 
Figure 2a
	Not cell-type specific	Atrocytes	Endothelial cells	Excitatory neurons	Inhibitory Neurons	Microglia	Oligodendrocytes	Oligodendrocyte precursor
Hominin PFC gains	362	4	1	15	4	8	288	3
Hominin CB gains	574	10	3	81	12	4	24	5
Stable GREs	5546	265	234	1187	258	262	539	150

## Sheet: Figure 4a
Figure 4a
	PFC merged	PFC Ape Gains	PFC Ape Losses	CB merged	CB Ape Gains	CB Ape Losses
Region count	24618	685	158	26178	713	374
Up in Autism CB	18	1	1	39	1	0
Down in Autism CB	32	0	1	49	3	1
Up in Autism PFC	914	0	4	547	15	12
Down in Autism PFC	574	75	0	224	9	3
Up in Alzheimer	131	5	0	165	5	0
Down in Alzheimer	896	1	6	542	8	8

## Sheet: Figure 4e
Figure 4e
3' GRE				5' GRE
Sample ID	H3K27ac	RNA		Sample ID	H3K27ac	RNA
AN03935	2.22518	683		AN03935	3.0898	683
AN04682	1.71195	1586		AN04682	2.0523	1586
AN06420	6.5735	2065		AN06420	6.42081	2065
AN08043	5.71726	999		AN08043	5.78257	999
AN08792	3.9158	714		AN08792	4.50405	714
AN09714	3.25334	519		AN09714	3.02859	519
AN12457	4.04219	612		AN12457	5.33654	612
AN19511	1.54808	260		AN19511	1.88181	260
UMB4334	3.61099	529		UMB4334	4.38676	529
UMB4999	3.05327	464		UMB4999	4.49089	464
UMB5023	5.76892	1078		UMB5023	7.0102	1078
UMB5297	1.63555	168		UMB5297	1.43879	168
UMB5340	2.19765	497		UMB5340	3.42832	497

## Sheet: Figure 4f
Figure 4f
promoter	5' GRE	3' GRE	species
3.6647	2.59192	3.48915	Human
7.74273	5.1117	4.49446	Human
8.09222	9.8681	9.90478	Human
9.65395	9.52359	5.55991	Chimpanzee
6.69487	6.29523	5.75678	Chimpanzee
2.3757	1.68278	1.14692	Macaque
3.805	1.56893	1.48942	Macaque
2.62784	1.35228	1.17468	Macaque
5.57993	2.7388	1.63545	Marmoset
4.48338	1.66415	2.1179	Marmoset
3.17729	2.41259	2.45255	Marmoset

## Sheet: Figure 4h
Figure 4h
	Not cell-type specific	Atrocytes	Endothelial cells	Excitatory neurons	Inhibitory Neurons	Microglia	Oligodendrocytes	Oligodendrocyte precursor
All ASD GREs	106854	2639	1088	15141	2712	1593	6907	1160
ASD down	2052	9	10	22	5	43	382	5
ASD down, hominin gain	35	0	0	0	0	1	40	0

## Sheet: Figure S2b
Figure S2b
Human
	Human_Cerebellum_H3K27ac_1_hg38	Human_Cerebellum_H3K27ac_2_hg38	Human_Cerebellum_H3K27ac_3_hg38	Human_PrefrontalCortex_H3K27ac_1_hg38	Human_PrefrontalCortex_H3K27ac_2_hg38	Human_PrefrontalCortex_H3K27ac_3_hg38
Human_Cerebellum_H3K27ac_1_hg38	1	0.876815	0.790708	0.368054	0.344636	0.00573345
Human_Cerebellum_H3K27ac_2_hg38	0.876815	1	0.785096	0.328736	0.333293	0.00823896
Human_Cerebellum_H3K27ac_3_hg38	0.790708	0.785096	1	0.128925	0.162419	0.0108016
Human_PrefrontalCortex_H3K27ac_1_hg38	0.368054	0.328736	0.128925	1	0.929005	0.68334
Human_PrefrontalCortex_H3K27ac_2_hg38	0.344636	0.333293	0.162419	0.929005	1	0.711792
Human_PrefrontalCortex_H3K27ac_3_hg38	0.00573345	0.00823896	0.0108016	0.68334	0.711792	1
Chimpanzee
	Chimpanzee_Cerebellum_H3K27ac_1_panTro5	Chimpanzee_Cerebellum_H3K27ac_2_panTro5	Chimpanzee_PrefrontalCortex_H3K27ac_1_panTro5	Chimpanzee_PrefrontalCortex_H3K27ac_2_panTro5
Chimpanzee_Cerebellum_H3K27ac_1_panTro5	1	0.876223	0.356292	0.336487
Chimpanzee_Cerebellum_H3K27ac_2_panTro5	0.876223	1	0.157243	0.232563
Chimpanzee_PrefrontalCortex_H3K27ac_1_panTro5	0.356292	0.157243	1	0.891342
Chimpanzee_PrefrontalCortex_H3K27ac_2_panTro5	0.336487	0.232563	0.891342	1
Macaque
	Macaque_Cerebellum_H3K27ac_1_rheMac8_rheMac8	Macaque_Cerebellum_H3K27ac_2_rheMac8_rheMac8	Macaque_Cerebellum_H3K27ac_3_rheMac8_rheMac8	Macaque_PrefrontalCortex_H3K27ac_1_rheMac8_rheMac8	Macaque_PrefrontalCortex_H3K27ac_2_rheMac8_rheMac8	Macaque_PrefrontalCortex_H3K27ac_3_rheMac8_rheMac8
Macaque_Cerebellum_H3K27ac_1_rheMac8_rheMac8	1	0.894027	0.899268	0.197962	0.188206	0.187427
Macaque_Cerebellum_H3K27ac_2_rheMac8_rheMac8	0.894027	1	0.955207	0.251559	0.283153	0.285865
Macaque_Cerebellum_H3K27ac_3_rheMac8_rheMac8	0.899268	0.955207	1	0.220747	0.250028	0.263862
Macaque_PrefrontalCortex_H3K27ac_1_rheMac8_rheMac8	0.197962	0.251559	0.220747	1	0.913521	0.939517
Macaque_PrefrontalCortex_H3K27ac_2_rheMac8_rheMac8	0.188206	0.283153	0.250028	0.913521	1	0.922008
Macaque_PrefrontalCortex_H3K27ac_3_rheMac8_rheMac8	0.187427	0.285865	0.263862	0.939517	0.922008	1
Marmoset
	Marmoset_Cerebellum_H3K27ac_1_calJac3	Marmoset_Cerebellum_H3K27ac_2_calJac3	Marmoset_Cerebellum_H3K27ac_3_calJac3	Marmoset_PrefrontalCortex_H3K27ac_1_calJac3	Marmoset_PrefrontalCortex_H3K27ac_2_calJac3	Marmoset_PrefrontalCortex_H3K27ac_3_calJac3
Marmoset_Cerebellum_H3K27ac_1_calJac3	1	0.886284	0.848669	0.231422	0.256979	0.252819
Marmoset_Cerebellum_H3K27ac_2_calJac3	0.886284	1	0.844183	0.27976	0.401417	0.381676
Marmoset_Cerebellum_H3K27ac_3_calJac3	0.848669	0.844183	1	0.316753	0.366819	0.38729
Marmoset_PrefrontalCortex_H3K27ac_1_calJac3	0.231422	0.27976	0.316753	1	0.880107	0.849377
Marmoset_PrefrontalCortex_H3K27ac_2_calJac3	0.256979	0.401417	0.366819	0.880107	1	0.879725
Marmoset_PrefrontalCortex_H3K27ac_3_calJac3	0.252819	0.381676	0.38729	0.849377	0.879725	1

## Sheet: Figure S2f
Figure S2f
Cerebellum
	Chimpanzee_Cerebellum_H3K27ac_1_panTro5	Chimpanzee_Cerebellum_H3K27ac_2_panTro5	Human_Cerebellum_H3K27ac_1_hg38	Human_Cerebellum_H3K27ac_2_hg38	Human_Cerebellum_H3K27ac_3_hg38	Macaque_Cerebellum_H3K27ac_1_rheMac8	Macaque_Cerebellum_H3K27ac_2_rheMac8	Macaque_Cerebellum_H3K27ac_3_rheMac8	Marmoset_Cerebellum_H3K27ac_1_calJac3	Marmoset_Cerebellum_H3K27ac_2_calJac3	Marmoset_Cerebellum_H3K27ac_3_calJac3
Chimpanzee_Cerebellum_H3K27ac_1_panTro5	1	0.979128	0.930417	0.91759	0.917143	0.862153	0.892543	0.891259	0.876659	0.90665	0.892426
Chimpanzee_Cerebellum_H3K27ac_2_panTro5	0.979128	1	0.931224	0.911363	0.920386	0.867244	0.894663	0.892598	0.87205	0.899231	0.888607
Human_Cerebellum_H3K27ac_1_hg38	0.930417	0.931224	1	0.975182	0.972893	0.862185	0.887825	0.887162	0.855702	0.882238	0.869498
Human_Cerebellum_H3K27ac_2_hg38	0.91759	0.911363	0.975182	1	0.967742	0.817232	0.861206	0.85886	0.829303	0.874602	0.852328
Human_Cerebellum_H3K27ac_3_hg38	0.917143	0.920386	0.972893	0.967742	1	0.845292	0.876649	0.876527	0.842767	0.872183	0.855232
Macaque_Cerebellum_H3K27ac_1_rheMac8	0.862153	0.867244	0.862185	0.817232	0.845292	1	0.975145	0.978658	0.853963	0.847173	0.854188
Macaque_Cerebellum_H3K27ac_2_rheMac8	0.892543	0.894663	0.887825	0.861206	0.876649	0.975145	1	0.986528	0.869526	0.879443	0.880603
Macaque_Cerebellum_H3K27ac_3_rheMac8	0.891259	0.892598	0.887162	0.85886	0.876527	0.978658	0.986528	1	0.869327	0.877805	0.87406
Marmoset_Cerebellum_H3K27ac_1_calJac3	0.876659	0.87205	0.855702	0.829303	0.842767	0.853963	0.869526	0.869327	1	0.972996	0.967622
Marmoset_Cerebellum_H3K27ac_2_calJac3	0.90665	0.899231	0.882238	0.874602	0.872183	0.847173	0.879443	0.877805	0.972996	1	0.973198
Marmoset_Cerebellum_H3K27ac_3_calJac3	0.892426	0.888607	0.869498	0.852328	0.855232	0.854188	0.880603	0.87406	0.967622	0.973198	1
Prefronal Cortex
	Chimpanzee_PrefrontalCortex_H3K27ac_1_panTro5	Chimpanzee_PrefrontalCortex_H3K27ac_2_panTro5	Human_PrefrontalCortex_H3K27ac_1_hg38	Human_PrefrontalCortex_H3K27ac_2_hg38	Human_PrefrontalCortex_H3K27ac_3_hg38	Macaque_PrefrontalCortex_H3K27ac_1_rheMac8	Macaque_PrefrontalCortex_H3K27ac_2_rheMac8	Macaque_PrefrontalCortex_H3K27ac_3_rheMac8	Marmoset_PrefrontalCortex_H3K27ac_1_calJac3	Marmoset_PrefrontalCortex_H3K27ac_2_calJac3	Marmoset_PrefrontalCortex_H3K27ac_3_calJac3
Chimpanzee_PrefrontalCortex_H3K27ac_1_panTro5	1	0.985493	0.941462	0.948445	0.929439	0.904175	0.906988	0.920139	0.897849	0.915122	0.902427
Chimpanzee_PrefrontalCortex_H3K27ac_2_panTro5	0.985493	1	0.941623	0.94448	0.931616	0.902281	0.90878	0.919864	0.897818	0.915861	0.906734
Human_PrefrontalCortex_H3K27ac_1_hg38	0.941462	0.941623	1	0.989483	0.967061	0.942274	0.944174	0.950965	0.924321	0.93477	0.924353
Human_PrefrontalCortex_H3K27ac_2_hg38	0.948445	0.94448	0.989483	1	0.967541	0.936604	0.938357	0.94822	0.918916	0.933806	0.920688
Human_PrefrontalCortex_H3K27ac_3_hg38	0.929439	0.931616	0.967061	0.967541	1	0.911898	0.916649	0.924603	0.90242	0.909745	0.903364
Macaque_PrefrontalCortex_H3K27ac_1_rheMac8	0.904175	0.902281	0.942274	0.936604	0.911898	1	0.979785	0.987161	0.934989	0.933632	0.926051
Macaque_PrefrontalCortex_H3K27ac_2_rheMac8	0.906988	0.90878	0.944174	0.938357	0.916649	0.979785	1	0.98419	0.940315	0.947775	0.94687
Macaque_PrefrontalCortex_H3K27ac_3_rheMac8	0.920139	0.919864	0.950965	0.94822	0.924603	0.987161	0.98419	1	0.939056	0.947994	0.940032
Marmoset_PrefrontalCortex_H3K27ac_1_calJac3	0.897849	0.897818	0.924321	0.918916	0.90242	0.934989	0.940315	0.939056	1	0.976826	0.967307
Marmoset_PrefrontalCortex_H3K27ac_2_calJac3	0.915122	0.915861	0.93477	0.933806	0.909745	0.933632	0.947775	0.947994	0.976826	1	0.980397
Marmoset_PrefrontalCortex_H3K27ac_3_calJac3	0.902427	0.906734	0.924353	0.920688	0.903364	0.926051	0.94687	0.940032	0.967307	0.980397	1

## Sheet: Figure S4c
Figure S4c
	brain specific	active in multiple tissues
Shared	2787	5654
CB gains	393	320
PFC gains	312	373

[truncated: 8 more sheets: Figure S6b, Figure S6g, Figure S7f, Figure S8a,b, Figure S9d, Figure S9e, Figure S9f, Figure S9g]
